# Supplementary material for: The effects of exposure to objective coherence on perceived meaning in life: a preregistered direct replication of Heintzelman, Trent & King (2013)
Source: R Soc Open Sci. 2016 Nov 23;3(11):160431. doi: 10.1098/rsos.160431 (PMC5180121; doi:10.1098/rsos.160431)
Supplement: Study 2 raw data (CSV files) from The effects of exposure to objective coherence on perceived meaning in life: a preregistered direct replication of Heintzelman, Trent & King (2013) [file rsos160431supp2.csv]

ResponseID	ResponseSet	StartDate	EndDate	Finished	Status	mTurkCode	IC1	TimeCSP1_1	TimeCSP1_2	TimeCSP1_3	TimeCSP1_4	CSP1a	CSP1b	CSP1c	TimeCSU2_1	TimeCSU2_2	TimeCSU2_3	TimeCSU2_4	CSU2a	Q480	Q481	TimeCFA3_1	TimeCFA3_2	TimeCFA3_3	TimeCFA3_4	CFA3a	Q482	Q483	TimeCW4_1	TimeCW4_2	TimeCW4_3	TimeCW4_4	CW4a	Q484	Q485	Time CSP5_1	Time CSP5_2	Time CSP5_3	Time CSP5_4	CSP5a	Q486	Q487	TimeCSU6_1	TimeCSU6_2	TimeCSU6_3	TimeCSU6_4	CSU6a	Q488	Q489
ResponseID	ResponseSet	StartDate	EndDate	Finished	Status	mTurkCode	We are asking you to participate in a research study associated with a series of studies titled “...	Timing-First Click	Timing-Last Click	Timing-#QuestionText, TimingPageSubmit#	Timing-#QuestionText, TimingClickCount#	T13	Please rate the contrast in this photo using the scale provided.	Of the following choices, which color appears to be the most common in the photo above?	Timing-First Click	Timing-Last Click	Timing-#QuestionText, TimingPageSubmit#	Timing-#QuestionText, TimingClickCount#	T10	Please rate the contrast in this photo using the scale provided.	Of the following choices, which color appears to be the most common in the photo above?	Timing-First Click	Timing-Last Click	Timing-#QuestionText, TimingPageSubmit#	Timing-#QuestionText, TimingClickCount#	T07	Please rate the contrast in this photo using the scale provided.	Of the following choices, which color appears to be the most common in the photo above?	Timing-First Click	Timing-Last Click	Timing-#QuestionText, TimingPageSubmit#	Timing-#QuestionText, TimingClickCount#	T04	Please rate the contrast in this photo using the scale provided.	Of the following choices, which color appears to be the most common in the photo above?	Timing-First Click	Timing-Last Click	Timing-#QuestionText, TimingPageSubmit#	Timing-#QuestionText, TimingClickCount#	T09	Please rate the contrast in this photo using the scale provided.	Of the following choices, which color appears to be the most common in the photo above?	Timing-First Click	Timing-Last Click	Timing-#QuestionText, TimingPageSubmit#	Timing-#QuestionText, TimingClickCount#	T02	Please rate the contrast in this photo using the scale provided.	Of the following choices, which color appears to be the most common in the photo above?
{'ImportId': 'responseId'}	{'ImportId': 'responseSetId'}	{'ImportId': 'startDate'}	{'ImportId': 'endDate'}	{'ImportId': 'finished'}	{'ImportId': 'status'}	{'ImportId': 'embeddedData-mTurkCode'}	{'ImportId': 'QID1'}	{'ImportId': 'QID320-1'}	{'ImportId': 'QID320-2'}	{'ImportId': 'QID320-3'}	{'ImportId': 'QID320-4'}	{'ImportId': 'QID145'}	{'ImportId': 'QID146'}	{'ImportId': 'QID251'}	{'ImportId': 'QID321-1'}	{'ImportId': 'QID321-2'}	{'ImportId': 'QID321-3'}	{'ImportId': 'QID321-4'}	{'ImportId': 'QID147'}	{'ImportId': 'QID480'}	{'ImportId': 'QID481'}	{'ImportId': 'QID322-1'}	{'ImportId': 'QID322-2'}	{'ImportId': 'QID322-3'}	{'ImportId': 'QID322-4'}	{'ImportId': 'QID151'}	{'ImportId': 'QID482'}	{'ImportId': 'QID483'}	{'ImportId': 'QID323-1'}	{'ImportId': 'QID323-2'}	{'ImportId': 'QID323-3'}	{'ImportId': 'QID323-4'}	{'ImportId': 'QID153'}	{'ImportId': 'QID484'}	{'ImportId': 'QID485'}	{'ImportId': 'QID324-1'}	{'ImportId': 'QID324-2'}	{'ImportId': 'QID324-3'}	{'ImportId': 'QID324-4'}	{'ImportId': 'QID155'}	{'ImportId': 'QID486'}	{'ImportId': 'QID487'}	{'ImportId': 'QID325-1'}	{'ImportId': 'QID325-2'}	{'ImportId': 'QID325-3'}	{'ImportId': 'QID325-4'}	{'ImportId': 'QID157'}	{'ImportId': 'QID488'}	{'ImportId': 'QID489'}
R_3eh2oNUvWXeuy0e	Default Response Set	7/7/2016 17:02	7/7/2016 17:03	1	0	14744620	1
R_3HAcJCfgpvFmYZ7	Default Response Set	7/7/2016 17:01	7/7/2016 17:03	1	0	85485708	1
R_2CPOcIpWtd6amYH	Default Response Set	7/7/2016 17:00	7/7/2016 17:04	1	0	23522086	1
R_1rHuAUCb0BBLXoK	Default Response Set	7/7/2016 17:00	7/7/2016 17:04	1	0	49910121	1
R_3qZKx3tVKPkECC4	Default Response Set	7/7/2016 17:00	7/7/2016 17:04	1	0	42607205	1
R_1j7yc1gCs5frQ73	Default Response Set	7/7/2016 17:01	7/7/2016 17:04	1	0	54510255	1
R_1FEC4OrhTRJOW7E	Default Response Set	7/7/2016 17:01	7/7/2016 17:04	1	0	41374499	1
R_22LzQ9a8QxszxNr	Default Response Set	7/7/2016 17:01	7/7/2016 17:04	1	0	54768208	1
R_3G9V51IfsoQ4Upc	Default Response Set	7/7/2016 17:01	7/7/2016 17:05	1	0	16791522	1
R_3IXXlK80n7AM2Js	Default Response Set	7/7/2016 17:00	7/7/2016 17:05	1	0	43958442	1
R_1F5Mv75WvdOEjTt	Default Response Set	7/7/2016 17:01	7/7/2016 17:05	1	0	74077444	1
R_297ak2bVY3dMiNR	Default Response Set	7/7/2016 17:02	7/7/2016 17:05	1	0	72815835	1
R_3ERu7W1feYMOzss	Default Response Set	7/7/2016 17:01	7/7/2016 17:05	1	0	6655841	1
R_2wvtYhJm9pgM8n6	Default Response Set	7/7/2016 17:01	7/7/2016 17:05	1	0	54733173	1
R_1rliLmZFcv0JuqG	Default Response Set	7/7/2016 17:01	7/7/2016 17:05	1	0	16155694	1
R_1K3jCtZt3WKTM6J	Default Response Set	7/7/2016 17:02	7/7/2016 17:05	1	0	63162398	1
R_25WWutYO5I9T1uJ	Default Response Set	7/7/2016 17:01	7/7/2016 17:05	1	0	69120867	1
R_3I05c2AS8RH3PHG	Default Response Set	7/7/2016 17:00	7/7/2016 17:05	1	0	5829649	1
R_1nZzoCFzrdQPDwU	Default Response Set	7/7/2016 17:01	7/7/2016 17:05	1	0	22225191	1
R_2qeXVAqASHNYYGd	Default Response Set	7/7/2016 17:02	7/7/2016 17:05	1	0	83368621	1
R_2wMKpaUlGMyZmTY	Default Response Set	7/7/2016 17:01	7/7/2016 17:05	1	0	17319720	1
R_30w5OWHpijlMu9F	Default Response Set	7/7/2016 17:02	7/7/2016 17:06	1	0	86583175	1
R_1gAOUiDYZozX1Uz	Default Response Set	7/7/2016 17:01	7/7/2016 17:06	1	0	29823094	1
R_31RSTReh11u9XmW	Default Response Set	7/7/2016 17:01	7/7/2016 17:06	1	0	49575666	1
R_9RGe9osQiaDu7uN	Default Response Set	7/7/2016 17:01	7/7/2016 17:06	1	0	84141899	1
R_1f1VrzNFi5ZJ57c	Default Response Set	7/7/2016 17:02	7/7/2016 17:06	1	0	33823952	1
R_yr4XXHGvtXpXdkJ	Default Response Set	7/7/2016 17:00	7/7/2016 17:06	1	0	21073444	1
R_3NR2gOeq9Wa3YlA	Default Response Set	7/7/2016 17:01	7/7/2016 17:06	1	0	12251577	1
R_2Ez40GlvDxp0how	Default Response Set	7/7/2016 17:03	7/7/2016 17:06	1	0	28751735	1
R_2uKemQhrEGczLx8	Default Response Set	7/7/2016 17:02	7/7/2016 17:06	1	0	25121166	1
R_1I6JW6HPKqpftsP	Default Response Set	7/7/2016 17:01	7/7/2016 17:06	1	0	20573992	1
R_3s0NjeBGTWkxFSp	Default Response Set	7/7/2016 17:02	7/7/2016 17:06	1	0	90949003	1
R_2dMuxrcPbevjESm	Default Response Set	7/7/2016 17:01	7/7/2016 17:06	1	0	66530970	1
R_3JxUmVIosQqmRRc	Default Response Set	7/7/2016 17:01	7/7/2016 17:06	1	0	88120179	1
R_24wtDh3JRoXlU5v	Default Response Set	7/7/2016 17:00	7/7/2016 17:07	1	0	53040456	1
R_0Vq9thfVDGRI49z	Default Response Set	7/7/2016 17:05	7/7/2016 17:07	1	0	42895173	1
R_2c0H2disc1fughh	Default Response Set	7/7/2016 17:02	7/7/2016 17:07	1	0	61289296	1
R_3nTzUeuw64Pu3Hl	Default Response Set	7/7/2016 17:01	7/7/2016 17:07	1	0	9997542	1
R_2OW0PSHgD5vLaNR	Default Response Set	7/7/2016 17:01	7/7/2016 17:07	1	0	54166465	1
R_1jemafxwv0md8WW	Default Response Set	7/7/2016 17:03	7/7/2016 17:07	1	0	46914779	1
R_3G3ut11VBXO6rt1	Default Response Set	7/7/2016 17:01	7/7/2016 17:07	1	0	87471489	1
R_1ojpKKbqZAUHRNV	Default Response Set	7/7/2016 17:02	7/7/2016 17:07	1	0	82946202	1
R_2wMM2xKzw5UW5Dg	Default Response Set	7/7/2016 17:02	7/7/2016 17:07	1	0	22254963	1
R_2wQR50cgFaDVksj	Default Response Set	7/7/2016 17:02	7/7/2016 17:07	1	0	44319846	1
R_ekCHTdg2z742ZX3	Default Response Set	7/7/2016 17:00	7/7/2016 17:07	1	0	5810255	1
R_3fNTNXzCLAp8kPl	Default Response Set	7/7/2016 17:03	7/7/2016 17:07	1	0	37992465	1
R_2sX4UMjXbfmJkH3	Default Response Set	7/7/2016 17:00	7/7/2016 17:07	1	0	32120773	1
R_PRuOicARbxlWIZX	Default Response Set	7/7/2016 17:02	7/7/2016 17:07	1	0	52495008	1
R_1ruGagkIghq3w1F	Default Response Set	7/7/2016 17:01	7/7/2016 17:07	1	0	44633809	1
R_1pyza61jX8ie6h0	Default Response Set	7/7/2016 17:03	7/7/2016 17:07	1	0	62855076	1
R_27dT1B9DMQAfQ3e	Default Response Set	7/7/2016 17:01	7/7/2016 17:07	1	0	41581995	1
R_1P0gS6mcZ7zgwNb	Default Response Set	7/7/2016 17:01	7/7/2016 17:07	1	0	75609326	1
R_2tyTAJ24WsBNdzA	Default Response Set	7/7/2016 17:03	7/7/2016 17:07	1	0	34983883	1
R_1LZpBsVWjiwwz9S	Default Response Set	7/7/2016 17:04	7/7/2016 17:08	1	0	81443468	1	14.461	18.586	19.324	2	1	4	19	3.973	10.35	11.387	2	1	3	3	2.403	4.779	5.988	2	1	3	23	4.866	5.629	6.273	2	1	4	21	2.986	5.056	5.766	2	1	3	21	2.624	6.394	7.213	2	1	5	19
R_R9KzIUOwoIY9JzH	Default Response Set	7/7/2016 17:03	7/7/2016 17:08	1	0	46615380	1
R_2UiqDpNIqrJLRIG	Default Response Set	7/7/2016 17:01	7/7/2016 17:08	1	0	52931936	1
R_2wMl3lorcwfwQda	Default Response Set	7/7/2016 17:01	7/7/2016 17:08	1	0	59881273	1
R_2uZGPT0xWDslbvL	Default Response Set	7/7/2016 17:02	7/7/2016 17:08	1	0	5503616	1
R_1K9geWqI8RXyHoS	Default Response Set	7/7/2016 17:01	7/7/2016 17:08	1	0	36625769	1
R_2WN2LplhjabKkIM	Default Response Set	7/7/2016 17:02	7/7/2016 17:08	1	0	11533247	1
R_2CfxH3nLeZHI46A	Default Response Set	7/7/2016 17:01	7/7/2016 17:08	1	0	39666230	1
R_2ZTAuzx7aaGLXRW	Default Response Set	7/7/2016 17:02	7/7/2016 17:08	1	0	59893801	1	1.099	13.866	16.831	3	1	15	15	1.325	8.038	9.275	3	1	15	16	1.212	6.658	8.063	3	1	15	6	1.976	16.11	17.231	5	1	5	17	2.029	11.049	12.332	3	1	15	21	1.593	8.607	10.044	3	1	15	18
R_xtSGIFs17KnUkMN	Default Response Set	7/7/2016 17:03	7/7/2016 17:08	1	0	48585031	1
R_u8v8Kv2cwibvuGR	Default Response Set	7/7/2016 17:00	7/7/2016 17:08	1	0	37139134	1
R_2c7UiHqukf9wxy0	Default Response Set	7/7/2016 17:03	7/7/2016 17:08	1	0	53007944	1
R_3dYbp8y5u3TLHPR	Default Response Set	7/7/2016 17:05	7/7/2016 17:08	1	0	83354736	1
R_1FgOIxOOTAvBp98	Default Response Set	7/7/2016 17:02	7/7/2016 17:08	1	0	94643225	1
R_3CHo67I0agMtGrP	Default Response Set	7/7/2016 17:03	7/7/2016 17:08	1	0	33383330	1
R_b1PbYDVdCb6I7zr	Default Response Set	7/7/2016 17:01	7/7/2016 17:08	1	0	88108708	1
R_DUnO3vPh0Obgu1H	Default Response Set	7/7/2016 17:04	7/7/2016 17:08	1	0	10797608	1
R_Y0jTm5Za4SKQhzj	Default Response Set	7/7/2016 17:02	7/7/2016 17:08	1	0	361974	1
R_3EApzLUjPDVjyhf	Default Response Set	7/7/2016 17:02	7/7/2016 17:08	1	0	53148748	1
R_1NsOHv4PXgEWhCh	Default Response Set	7/7/2016 17:04	7/7/2016 17:08	1	0	25744304	1	1.194	19.65	20.836	6	1	8	15	3.269	6.62	7.534	4	1	8	16	1.85	7.006	8.614	4	1	3	6	1.796	4.245	5.234	3	1	1	21	5.148	10.535	11.659	4	1	2	21	3.415	9.915	11.271	3	1	8	16
R_2aJifLtzD3O8MKv	Default Response Set	7/7/2016 17:01	7/7/2016 17:08	1	0	27612118	1
R_1Fepjly7m9szw5X	Default Response Set	7/7/2016 17:03	7/7/2016 17:08	1	0	45389405	1
R_1DMx1VCni1a3o3f	Default Response Set	7/7/2016 17:02	7/7/2016 17:08	1	0	25005263	1
R_2ayl6r1CvrlgoK7	Default Response Set	7/7/2016 17:03	7/7/2016 17:08	1	0	10703436	1
R_3MmKY5E7uJwS3ee	Default Response Set	7/7/2016 17:05	7/7/2016 17:08	1	0	15100069	1
R_3hy8OPkcrZK6Z0M	Default Response Set	7/7/2016 17:00	7/7/2016 17:08	1	0	29286981	1
R_3KTxcP83ZgZhoaV	Default Response Set	7/7/2016 17:01	7/7/2016 17:08	1	0	49658588	1
R_3MaMyqNNVSCWbBG	Default Response Set	7/7/2016 17:02	7/7/2016 17:08	1	0	93566336	1	9.843	28.564	31.41	4	1	3	16	5.682	7.984	12.082	2	1	3	16	2.292	5.209	7.111	2	1	4	6	2.496	6.302	13.695	2	1	5	21	2.774	4.737	7.309	2	1	5	21	5.393	9.15	10.604	2	1	3	19
R_2taIQ3yzmmYyeC4	Default Response Set	7/7/2016 17:02	7/7/2016 17:09	1	0	73950569	1
R_3h4nGQUN1ICILQL	Default Response Set	7/7/2016 17:03	7/7/2016 17:09	1	0	33844392	1
R_Ab1a9vhaJR7s8sV	Default Response Set	7/7/2016 17:04	7/7/2016 17:09	1	0	62294689	1
R_2OV0CooBPxjtwKP	Default Response Set	7/7/2016 17:03	7/7/2016 17:09	1	0	67277908	1
R_2PmVARf8kNSAHdY	Default Response Set	7/7/2016 17:03	7/7/2016 17:09	1	0	49187937	1
R_1IRh5ArDk8FYOEj	Default Response Set	7/7/2016 17:04	7/7/2016 17:09	1	0	38813079	1
R_uk2JoPXSV6jhhbX	Default Response Set	7/7/2016 17:03	7/7/2016 17:09	1	0	42960363	1
R_V3de1tJqkQH3IiJ	Default Response Set	7/7/2016 17:04	7/7/2016 17:09	1	0	91356932	1
R_3nAzzEeygSZ7zZ4	Default Response Set	7/7/2016 17:04	7/7/2016 17:09	1	0	13793374	1
R_1MKwKw2e7tG3Bqy	Default Response Set	7/7/2016 17:03	7/7/2016 17:09	1	0	67932716	1
R_21HrGWQ4HNZpORi	Default Response Set	7/7/2016 17:00	7/7/2016 17:09	1	0	77104084	1
R_2yjUjbKShxktxuM	Default Response Set	7/7/2016 17:02	7/7/2016 17:09	1	0	2334470	1
R_27DbP3cFkOkMGGF	Default Response Set	7/7/2016 17:03	7/7/2016 17:09	1	0	52835376	1
R_2S1u746bcopVhO2	Default Response Set	7/7/2016 17:02	7/7/2016 17:09	1	0	2844882	1
R_9S1Pbp5c52sxxxn	Default Response Set	7/7/2016 17:02	7/7/2016 17:09	1	0	59761336	1
R_12EexTE9hMgNj9O	Default Response Set	7/7/2016 17:02	7/7/2016 17:09	1	0	2383168	1
R_1LhxNVT9mqKWDqb	Default Response Set	7/7/2016 17:05	7/7/2016 17:09	1	0	21344271	1
R_2EEiN9ueeLA85sd	Default Response Set	7/7/2016 17:05	7/7/2016 17:09	1	0	49291720	1
R_1Oq4hLEqCsY6VJT	Default Response Set	7/7/2016 17:05	7/7/2016 17:09	1	0	79147667	1
R_3oBk4mfDqCO875n	Default Response Set	7/7/2016 17:04	7/7/2016 17:09	1	0	40812631	1
R_3iF0nUi28C67aMM	Default Response Set	7/7/2016 17:02	7/7/2016 17:09	1	0	66054972	1
R_10AWZlxwzOYB1yN	Default Response Set	7/7/2016 17:03	7/7/2016 17:09	1	0	87791239	1
R_vpepEmBDFKz3cgF	Default Response Set	7/7/2016 17:04	7/7/2016 17:10	1	0	53075466	1
R_1rrApRVXK9PA4uZ	Default Response Set	7/7/2016 17:03	7/7/2016 17:10	1	0	82571509	1
R_5tCejoGX8o6fpDj	Default Response Set	7/7/2016 17:07	7/7/2016 17:10	1	0	13360776	1
R_3PMs048YYci9wsa	Default Response Set	7/7/2016 17:05	7/7/2016 17:10	1	0	57000413	1
R_2Yyu0zZhUKB7ew3	Default Response Set	7/7/2016 17:05	7/7/2016 17:10	1	0	37887333	1
R_1Pb28O40OAU7pbi	Default Response Set	7/7/2016 17:05	7/7/2016 17:10	1	0	53685321	1
R_3GBNa3mm5e5WpR5	Default Response Set	7/7/2016 17:02	7/7/2016 17:10	1	0	44591970	1
R_Qh68YGwcbafFWOB	Default Response Set	7/7/2016 17:03	7/7/2016 17:10	1	0	49805798	1
R_3GEb0P4KweT5XrU	Default Response Set	7/7/2016 17:03	7/7/2016 17:10	1	0	64878553	1
R_VWk2N3iq9cENGsF	Default Response Set	7/7/2016 17:03	7/7/2016 17:10	1	0	30833263	1
R_3jHtb9yImE9DwFb	Default Response Set	7/7/2016 17:02	7/7/2016 17:10	1	0	93912109	1
R_1kTgGkyQkdKJkyl	Default Response Set	7/7/2016 17:03	7/7/2016 17:10	1	0	38789945	1
R_1NFAgk34rSN2l9f	Default Response Set	7/7/2016 17:02	7/7/2016 17:10	1	0	7934151	1
R_24c65ySYb4IdVEj	Default Response Set	7/7/2016 17:02	7/7/2016 17:10	1	0	13445788	1
R_2XhTmuIWnGMs2tt	Default Response Set	7/7/2016 17:01	7/7/2016 17:10	1	0	38309396	1
R_1nOPRGD52kUivFP	Default Response Set	7/7/2016 17:03	7/7/2016 17:10	1	0	60611273	1
R_1IXYCR6fP0RupWu	Default Response Set	7/7/2016 17:01	7/7/2016 17:10	1	0	21657501	1
R_3p5d3Txm2WqxTWs	Default Response Set	7/7/2016 17:07	7/7/2016 17:10	1	0	85201898	1
R_3iVD9k2TcrPnCIk	Default Response Set	7/7/2016 17:05	7/7/2016 17:10	1	0	14470958	1	6.548	13.268	16.411	2	1	3	16	3.373	13.934	14.744	4	1	15	17	4.459	6.867	7.694	2	1	4	6	4.646	8.666	9.532	2	1	15	21	5.973	6.757	7.606	2	1	15	21	2.743	4.217	5.696	2	1	15	16
R_3qhOzWuTSVr8gYV	Default Response Set	7/7/2016 17:02	7/7/2016 17:10	1	0	89802753	1
R_3L53vEXwGfynTxi	Default Response Set	7/7/2016 17:01	7/7/2016 17:10	1	0	95184502	1
R_2TpnnZMBLpoJv3j	Default Response Set	7/7/2016 17:02	7/7/2016 17:10	1	0	1395110	1
R_eJQhdle1QI2evcZ	Default Response Set	7/7/2016 17:04	7/7/2016 17:10	1	0	21967101	1
R_yVW15cgDk6QMizf	Default Response Set	7/7/2016 17:03	7/7/2016 17:10	1	0	76230457	1
R_2YVVLi9c50yjbHH	Default Response Set	7/7/2016 17:04	7/7/2016 17:10	1	0	66448938	1
R_2WAOswBsO7BYAHs	Default Response Set	7/7/2016 17:04	7/7/2016 17:10	1	0	5725520	1
R_3lKCEcBNIIGXRJE	Default Response Set	7/7/2016 17:06	7/7/2016 17:10	1	0	95617320	1
R_2Uf7gmRb6Ri6VTA	Default Response Set	7/7/2016 17:06	7/7/2016 17:10	1	0	95490748	1
R_1NqvolCszgG9xbP	Default Response Set	7/7/2016 17:03	7/7/2016 17:10	1	0	42171730	1
R_2CJu1tpwmHGkvGk	Default Response Set	7/7/2016 17:05	7/7/2016 17:10	1	0	82152079	1
R_3oAeL8Acjcqac1w	Default Response Set	7/7/2016 17:03	7/7/2016 17:11	1	0	26129094	1
R_3k7mUTuB0UDZD3Y	Default Response Set	7/7/2016 17:06	7/7/2016 17:11	1	0	52497194	1
R_1OnNJ4I1FFGkZIl	Default Response Set	7/7/2016 17:05	7/7/2016 17:11	1	0	7220445	1
R_1hEmdJj7ZjKZYDy	Default Response Set	7/7/2016 17:02	7/7/2016 17:11	1	0	39679246	1
R_DtTTC1EMXTBmW3L	Default Response Set	7/7/2016 17:03	7/7/2016 17:11	1	0	71723299	1
R_1JJYLUr4AitnuXg	Default Response Set	7/7/2016 17:05	7/7/2016 17:11	1	0	38620103	1
R_D8AZhx8PmSc3qoN	Default Response Set	7/7/2016 17:00	7/7/2016 17:11	1	0	9458458	1
R_55BV7amSnrfKn4t	Default Response Set	7/7/2016 17:06	7/7/2016 17:11	1	0	19035511	1
R_riqfn4jAMNYPHUd	Default Response Set	7/7/2016 17:03	7/7/2016 17:11	1	0	96751187	1
R_1C2TeiDeTYmOPew	Default Response Set	7/7/2016 17:05	7/7/2016 17:11	1	0	44320384	1
R_3iF5xyav8c2aL91	Default Response Set	7/7/2016 17:03	7/7/2016 17:11	1	0	81221269	1
R_bOzMkwzsPwcpJAJ	Default Response Set	7/7/2016 17:03	7/7/2016 17:11	1	0	22702140	1
R_1N9tZw0PZcBTZta	Default Response Set	7/7/2016 17:05	7/7/2016 17:11	1	0	2401452	1
R_8D60aJKJIpC45HP	Default Response Set	7/7/2016 17:05	7/7/2016 17:11	1	0	55313937	1
R_1Qzo1UnVzfrSGfp	Default Response Set	7/7/2016 17:07	7/7/2016 17:11	1	0	86944023	1
R_1M4yIfOg5lAEvi9	Default Response Set	7/7/2016 17:05	7/7/2016 17:11	1	0	71975319	1
R_2QysdYZzW5yEbzL	Default Response Set	7/7/2016 17:02	7/7/2016 17:11	1	0	88748010	1
R_3iq0intr6dYf0kG	Default Response Set	7/7/2016 17:03	7/7/2016 17:11	1	0	26174640	1
R_elJuWzbxWvu2D3b	Default Response Set	7/7/2016 17:06	7/7/2016 17:11	1	0	71663449	1
R_OllZrMstIIXSoF3	Default Response Set	7/7/2016 17:04	7/7/2016 17:11	1	0	88177426	1
R_3Pno4cYxpOukl95	Default Response Set	7/7/2016 17:06	7/7/2016 17:11	1	0	64928114	1
R_agBJTdM20Qp561j	Default Response Set	7/7/2016 17:07	7/7/2016 17:11	1	0	15131444	1
R_3psxMyU1ClznP4m	Default Response Set	7/7/2016 17:04	7/7/2016 17:11	1	0	26845118	1
R_2OSGHglthOiU0Hu	Default Response Set	7/7/2016 17:08	7/7/2016 17:12	1	0	85584052	1
R_bDi19qEG6qtTEXf	Default Response Set	7/7/2016 17:05	7/7/2016 17:12	1	0	18111312	1
R_2YY4pYbdyJzsGRG	Default Response Set	7/7/2016 17:06	7/7/2016 17:12	1	0	56068536	1
R_1P5IWl0N0s135Cf	Default Response Set	7/7/2016 17:05	7/7/2016 17:12	1	0	57498392	1
R_2cdaPBgtpoGoCsC	Default Response Set	7/7/2016 17:05	7/7/2016 17:12	1	0	91520404	1
R_33lPlAQ4DkgsxLP	Default Response Set	7/7/2016 17:04	7/7/2016 17:12	1	0	80770907	1
R_1KjpeDnwKAKr3ll	Default Response Set	7/7/2016 17:06	7/7/2016 17:12	1	0	5854841	1
R_3iPuKAr0sVv3ZnO	Default Response Set	7/7/2016 17:06	7/7/2016 17:12	1	0	35249768	1
R_2ydNuFo14FulynO	Default Response Set	7/7/2016 17:02	7/7/2016 17:12	1	0	47994808	1
R_b3hJwSLc2F7gG9H	Default Response Set	7/7/2016 17:04	7/7/2016 17:12	1	0	84233081	1
R_1nTQqK37h7rio9J	Default Response Set	7/7/2016 17:07	7/7/2016 17:12	1	0	99999779	1
R_3lreoQDXO5NBG0K	Default Response Set	7/7/2016 17:06	7/7/2016 17:12	1	0	12442990	1
R_28A3o2VbantJFWw	Default Response Set	7/7/2016 17:06	7/7/2016 17:12	1	0	76829330	1
R_3eawSMZRYhQN0y4	Default Response Set	7/7/2016 17:02	7/7/2016 17:12	1	0	6477421	1
R_2XjRYjzPeNDLZRg	Default Response Set	7/7/2016 17:03	7/7/2016 17:12	1	0	46829966	1	6.479	15.565	17.761	3	1	4	15	4.971	16.35	17.71	3	1	4	16	4.275	8.953	10.215	3	1	5	6	3.58	7.731	9.236	3	1	15	21	3.003	7.341	8.771	3	1	4	21	3.448	7.919	9.359	3	1	5	19
R_2XjmdFabJ2XHSgy	Default Response Set	7/7/2016 17:02	7/7/2016 17:12	1	0	32674656	1
R_1IYOWtnIUsjpQLB	Default Response Set	7/7/2016 17:07	7/7/2016 17:12	1	0	72480891	1
R_2tGyctAPtOrWkUw	Default Response Set	7/7/2016 17:05	7/7/2016 17:12	1	0	99739749	1
R_3lRq4GN04pEWqsI	Default Response Set	7/7/2016 17:09	7/7/2016 17:12	1	0	31924966	1
R_1LwLPKgssZiu19q	Default Response Set	7/7/2016 17:03	7/7/2016 17:12	1	0	63872549	1
R_1eS483aE2pDtIyV	Default Response Set	7/7/2016 17:08	7/7/2016 17:12	1	0	69164527	1
R_1F4K5LuhbBqLpvS	Default Response Set	7/7/2016 17:03	7/7/2016 17:12	1	0	41626304	1
R_vCwjsX1eCgY3mIF	Default Response Set	7/7/2016 17:03	7/7/2016 17:12	1	0	23995682	1
R_vVOHRdtUpecKqpb	Default Response Set	7/7/2016 17:08	7/7/2016 17:13	1	0	47703313	1
R_5hXbRXLx2F1kawp	Default Response Set	7/7/2016 17:07	7/7/2016 17:13	1	0	73256423	1
R_10PBYIKJFuR9Y70	Default Response Set	7/7/2016 17:05	7/7/2016 17:13	1	0	79156904	1
R_3M66ygCjW1WXMEu	Default Response Set	7/7/2016 17:06	7/7/2016 17:13	1	0	82710117	1
R_Wfbig51dinVFaMx	Default Response Set	7/7/2016 17:05	7/7/2016 17:13	1	0	26676443	1
R_2q29gFut8kOMYzI	Default Response Set	7/7/2016 17:03	7/7/2016 17:13	1	0	11700047	1
R_217mA5JjdlM2aDx	Default Response Set	7/7/2016 17:07	7/7/2016 17:13	1	0	38389916	1
R_1BYi6DvVi066oMv	Default Response Set	7/7/2016 17:06	7/7/2016 17:13	1	0	54942684	1
R_2VQHIsSM2i85HAG	Default Response Set	7/7/2016 17:08	7/7/2016 17:13	1	0	21554006	1	4.331	8.661	9.663	3	1	3	15	2.999	5.171	6.437	2	1	8	16	2.361	4.491	5.28	3	1	3	6	3.013	4.661	6.039	2	1	1	2	3.184	3.97	5.188	2	1	4	21	11.595	13.267	14.589	2	1	4	16
R_1GDGaAt5UJ5wrAB	Default Response Set	7/7/2016 17:08	7/7/2016 17:13	1	0	51757318	1
R_3szzlq8iniHhK7A	Default Response Set	7/7/2016 17:05	7/7/2016 17:13	1	0	99961876	1
R_1o6GN2tsmCS5Jzx	Default Response Set	7/7/2016 17:09	7/7/2016 17:13	1	0	93700694	1
R_3lJssZNm9bgtzeS	Default Response Set	7/7/2016 17:08	7/7/2016 17:13	1	0	81293078	1
R_3fYNNqMTJ0t1VrU	Default Response Set	7/7/2016 17:07	7/7/2016 17:13	1	0	85112250	1
R_32JWargVl1m64Yh	Default Response Set	7/7/2016 17:05	7/7/2016 17:13	1	0	65321882	1
R_tSRNZNJA4sfoQo1	Default Response Set	7/7/2016 17:07	7/7/2016 17:13	1	0	38778709	1
R_29fPs2si5IJckEv	Default Response Set	7/7/2016 17:06	7/7/2016 17:13	1	0	56117445	1
R_3p43BPplCSzcf37	Default Response Set	7/7/2016 17:10	7/7/2016 17:13	1	0	7310199	1
R_3qpM9VrAjEn44r0	Default Response Set	7/7/2016 17:09	7/7/2016 17:13	1	0	30363579	1
R_sXrMw5xtruDOQpj	Default Response Set	7/7/2016 17:07	7/7/2016 17:13	1	0	92639775	1
R_3qKbv9Jn7N2Udzz	Default Response Set	7/7/2016 17:09	7/7/2016 17:13	1	0	48680976	1
R_PBOZv5BsasGmVDb	Default Response Set	7/7/2016 17:06	7/7/2016 17:13	1	0	84486912	1
R_3O1GkqCXxWiAs6J	Default Response Set	7/7/2016 17:07	7/7/2016 17:13	1	0	62123803	1
R_7R1t6rotWGAHWw1	Default Response Set	7/7/2016 17:01	7/7/2016 17:14	1	0	39997000	1
R_2UctcA9LmeP7Vo0	Default Response Set	7/7/2016 17:07	7/7/2016 17:14	1	0	96069372	1
R_1254ByohlpUZRKf	Default Response Set	7/7/2016 17:06	7/7/2016 17:14	1	0	53757804	1
R_9HWZcyKbMluKtTX	Default Response Set	7/7/2016 17:04	7/7/2016 17:14	1	0	85374254	1
R_2froL6ztZIlcSbG	Default Response Set	7/7/2016 17:06	7/7/2016 17:14	1	0	19683066	1	8.156	41.545	42.827	5	1	15	18	5.27	25.512	26.495	5	1	15	18	3.702	14.262	15.099	5	1	15	6	4.251	16.3	17.295	5	1	15	2	3.436	8.822	10.072	4	1	15	21	5.231	12.229	13.073	4	1	15	19
R_1mCnrwsFFQjs9gT	Default Response Set	7/7/2016 17:08	7/7/2016 17:14	1	0	73782265	1
R_2B8zfpKH3YPWPEe	Default Response Set	7/7/2016 17:07	7/7/2016 17:14	1	0	48583192	1	13.73	22.55	29.504	2	1	3	18	5.134	12.654	13.897	2	1	3	18	4.34	5.44	7.22	2	1	3	6	3.763	18.682	19.839	2	1	3	2	3.882	8.484	10.796	2	1	5	21	3.345	7.989	11.506	3	1	3	16
R_1rv3uzMtr24dYMW	Default Response Set	7/7/2016 17:03	7/7/2016 17:14	1	0	69309425	1
R_3qCLzmfUrysn33i	Default Response Set	7/7/2016 17:08	7/7/2016 17:14	1	0	17657265	1	9.877	11.985	15.474	2	1	5	16	3.526	11.336	12.701	2	1	4	16	2.686	5.245	6.683	2	1	3	6	5.083	7.581	8.813	3	1	2	2	3.624	5.368	6.613	2	1	5	21	4.651	7.192	8.311	2	1	4	18
R_xsaR5Y4cq1id4lj	Default Response Set	7/7/2016 17:06	7/7/2016 17:14	1	0	63008240	1
R_1mwa7faeETzEPYt	Default Response Set	7/7/2016 17:11	7/7/2016 17:14	1	0	86923640	1
R_1lzuLgpYqE6TQkR	Default Response Set	7/7/2016 17:02	7/7/2016 17:14	1	0	59445629	1
R_1j8HX3wyvU91mpS	Default Response Set	7/7/2016 17:04	7/7/2016 17:14	1	0	48987426	1
R_a3n2ETbzCmZlWFj	Default Response Set	7/7/2016 17:07	7/7/2016 17:14	1	0	50448097	1
R_12Kf5qzgbkmVied	Default Response Set	7/7/2016 17:09	7/7/2016 17:14	1	0	77949046	1
R_2QASZEMcmDr5Snw	Default Response Set	7/7/2016 17:07	7/7/2016 17:14	1	0	50951641	1
R_2wGEhF4V00gHl7x	Default Response Set	7/7/2016 17:04	7/7/2016 17:14	1	0	65650838	1
R_0AQbO9EUcFFqAlb	Default Response Set	7/7/2016 17:07	7/7/2016 17:14	1	0	56034584	1
R_3lWDoj0mEbz6eEG	Default Response Set	7/7/2016 17:08	7/7/2016 17:14	1	0	98307229	1
R_1ilh9lOn5KTenPl	Default Response Set	7/7/2016 17:06	7/7/2016 17:14	1	0	72569214	1
R_27wEBb5SzUcnDcA	Default Response Set	7/7/2016 17:10	7/7/2016 17:15	1	0	60952807	1
R_3OpFWAeMW40J69D	Default Response Set	7/7/2016 17:09	7/7/2016 17:15	1	0	23916713	1
R_x93Bx37xrSYuZ0d	Default Response Set	7/7/2016 17:03	7/7/2016 17:15	1	0	97522300	1
R_11dyhuarUQQ0KhN	Default Response Set	7/7/2016 17:09	7/7/2016 17:15	1	0	23068232	1
R_vVW6VVr1ww2M7S1	Default Response Set	7/7/2016 17:06	7/7/2016 17:15	1	0	82979597	1
R_3DcPqORjKXzzew2	Default Response Set	7/7/2016 17:07	7/7/2016 17:15	1	0	42524535	1
R_1MQmczsyGWhDQRd	Default Response Set	7/7/2016 17:07	7/7/2016 17:15	1	0	1270389	1
R_3fiA1IFkAGOwJXe	Default Response Set	7/7/2016 17:12	7/7/2016 17:15	1	0	13718521	1
R_1IT9RC64WKVFc3r	Default Response Set	7/7/2016 17:02	7/7/2016 17:15	1	0	65473715	1
R_egprmulRafHF3A5	Default Response Set	7/7/2016 17:06	7/7/2016 17:15	1	0	82838239	1
R_1OpkZ1p2zahqEA6	Default Response Set	7/7/2016 17:08	7/7/2016 17:15	1	0	45832260	1
R_6GwjucVAzusv2TL	Default Response Set	7/7/2016 17:07	7/7/2016 17:15	1	0	73570763	1
R_9o7wbWXG8XHQxO1	Default Response Set	7/7/2016 17:09	7/7/2016 17:15	1	0	90705534	1
R_bDYh9VevVELJPlD	Default Response Set	7/7/2016 17:12	7/7/2016 17:15	1	0	40670384	1
R_2fBCK9X2D0UABGB	Default Response Set	7/7/2016 17:11	7/7/2016 17:15	1	0	34508881	1
R_si1CT9kvmIOFbjP	Default Response Set	7/7/2016 17:10	7/7/2016 17:15	1	0	41373248	1
R_3GCdNPVIESppT7s	Default Response Set	7/7/2016 17:05	7/7/2016 17:15	1	0	72480049	1
R_2whlyrHJbd62Fu4	Default Response Set	7/7/2016 17:08	7/7/2016 17:15	1	0	49034792	1
R_1dirtr4UzAusR2y	Default Response Set	7/7/2016 17:10	7/7/2016 17:15	1	0	80371312	1
R_2Pv9uGtN0tR5NjH	Default Response Set	7/7/2016 17:07	7/7/2016 17:16	1	0	72528922	1
R_3nuULzEb2cbqoy9	Default Response Set	7/7/2016 17:07	7/7/2016 17:16	1	0	11937702	1	11.67	51.875	53.021	2	1	15	15	8.238	23.113	24.928	4	1	4	16	7.312	11.14	12.622	2	1	3	6	6.304	9.245	11.707	2	1	5	4	6.451	9.981	12.36	2	1	5	21	9.648	14.134	15.499	2	1	4	19
R_3Ht8fFjlu80jgA8	Default Response Set	7/7/2016 17:03	7/7/2016 17:16	1	0	44984755	1
R_1dAIcth8N1aBjjQ	Default Response Set	7/7/2016 17:09	7/7/2016 17:16	1	0	9825105	1
R_3h4ttCL1cs2OnVG	Default Response Set	7/7/2016 17:09	7/7/2016 17:16	1	0	14018343	1
R_1PZ3LOs0Hnp52eM	Default Response Set	7/7/2016 17:10	7/7/2016 17:16	1	0	2807011	1
R_OBYiq4CppiVNaQ9	Default Response Set	7/7/2016 17:05	7/7/2016 17:16	1	0	5456473	1
R_2XcSNXSd2lk2EKk	Default Response Set	7/7/2016 17:09	7/7/2016 17:16	1	0	84815172	1
R_ZeOJLSbJWIkkVKF	Default Response Set	7/7/2016 17:11	7/7/2016 17:16	1	0	30614510	1
R_1FQfu2vAqp9bCRo	Default Response Set	7/7/2016 17:10	7/7/2016 17:16	1	0	17358089	1
R_3ijKjhC2qjuNrzY	Default Response Set	7/7/2016 17:11	7/7/2016 17:16	1	0	50106221	1
R_3lYc6MvppxTa0wy	Default Response Set	7/7/2016 17:11	7/7/2016 17:16	1	0	98782264	1
R_3CN4BTZF7ARNsKY	Default Response Set	7/7/2016 17:07	7/7/2016 17:16	1	0	10777890	1
R_2rOcSPI4iAPfg7p	Default Response Set	7/7/2016 17:11	7/7/2016 17:16	1	0	60482506	1	11.24	17.696	19.546	3	1	3	16	8.865	14.153	15.215	2	1	4	16	5.367	6.815	9.047	2	1	3	6	3.37	14.314	15.233	4	1	3	21	6.243	8.274	12.307	2	1	4	21	4.403	6.716	7.677	2	1	3	16
R_1o86xaQuoKBTF78	Default Response Set	7/7/2016 17:04	7/7/2016 17:16	1	0	26013473	1
R_21dmq9k0kYQRI2Z	Default Response Set	7/7/2016 17:10	7/7/2016 17:16	1	0	50247243	1
R_2xxUo7QHvw6hvmt	Default Response Set	7/7/2016 17:08	7/7/2016 17:16	1	0	71851098	1
R_2EE0ceHW2XTuGDW	Default Response Set	7/7/2016 17:10	7/7/2016 17:16	1	0	60125697	1
R_3IShIa0rUWn1KOu	Default Response Set	7/7/2016 17:09	7/7/2016 17:16	1	0	52533859	1
R_1OPpbiTeKbSMKm9	Default Response Set	7/7/2016 17:10	7/7/2016 17:16	1	0	51271438	1
R_sbOCBfwSj4tPXZD	Default Response Set	7/7/2016 17:08	7/7/2016 17:16	1	0	7520280	1
R_2vj05jZIJ7fwvR0	Default Response Set	7/7/2016 17:02	7/7/2016 17:16	1	0	5511651	1
R_277HHnPSyzA0htx	Default Response Set	7/7/2016 17:11	7/7/2016 17:17	1	0	63310574	1
R_8jgFoHGRMjORsCl	Default Response Set	7/7/2016 17:11	7/7/2016 17:17	1	0	99680962	1
R_1FnByDQ9DaIwJSP	Default Response Set	7/7/2016 17:11	7/7/2016 17:17	1	0	66123114	1
R_bJgkspdjK6GJSVP	Default Response Set	7/7/2016 17:08	7/7/2016 17:17	1	0	25481199	1
R_1C9EvnIUMMRLMFZ	Default Response Set	7/7/2016 17:10	7/7/2016 17:17	1	0	5398076	1
R_2QfTiMNUEa7493U	Default Response Set	7/7/2016 17:13	7/7/2016 17:17	1	0	84025035	1
R_DOdCatJ4pz3gwpP	Default Response Set	7/7/2016 17:12	7/7/2016 17:17	1	0	42859125	1
R_2zGhEuGOetcWa7p	Default Response Set	7/7/2016 17:10	7/7/2016 17:17	1	0	25667086	1
R_2y9kIB3QWpctwXQ	Default Response Set	7/7/2016 17:12	7/7/2016 17:17	1	0	2627788	1
R_DC5EkQ8K8n9b3J7	Default Response Set	7/7/2016 17:11	7/7/2016 17:17	1	0	4985924	1
R_3KHBLg1rT3YcKtE	Default Response Set	7/7/2016 17:12	7/7/2016 17:17	1	0	21615692	1
R_3EWG3crypbZ302y	Default Response Set	7/7/2016 17:14	7/7/2016 17:17	1	0	42771436	1
R_2zHeB5OljEOIbQo	Default Response Set	7/7/2016 17:06	7/7/2016 17:17	1	0	65897242	1
R_3P4rI7G8axdkFt5	Default Response Set	7/7/2016 17:12	7/7/2016 17:17	1	0	55903393	1
R_3vNv9e1UxquWRLL	Default Response Set	7/7/2016 17:09	7/7/2016 17:17	1	0	12154059	1
R_2tFojy0DJCiixJY	Default Response Set	7/7/2016 17:15	7/7/2016 17:17	1	0	60063148	1
R_9ohpXBDiN2hLWV3	Default Response Set	7/7/2016 17:13	7/7/2016 17:17	1	0	77933141	1
R_vIuU1FygGfqFtol	Default Response Set	7/7/2016 17:07	7/7/2016 17:17	1	0	79997750	1
R_2Y9EEKgW3saNqoq	Default Response Set	7/7/2016 17:12	7/7/2016 17:17	1	0	29744474	1
R_24zR8och7seAcUf	Default Response Set	7/7/2016 17:14	7/7/2016 17:17	1	0	42796316	1
R_2aJgP6kIAdZVw4R	Default Response Set	7/7/2016 17:08	7/7/2016 17:17	1	0	25616424	1
R_rlhkN0HBmPjj54d	Default Response Set	7/7/2016 17:06	7/7/2016 17:18	1	0	78545054	1
R_1E5pfW89mR6i6XF	Default Response Set	7/7/2016 17:11	7/7/2016 17:18	1	0	35373779	1
R_2CIcU8704cQlbYE	Default Response Set	7/7/2016 17:12	7/7/2016 17:18	1	0	11208784	1
R_2bW5g4hO2wquGn6	Default Response Set	7/7/2016 17:07	7/7/2016 17:18	1	0	10080996	1
R_1n2cgulmwoNaSYv	Default Response Set	7/7/2016 17:11	7/7/2016 17:18	1	0	92584517	1
R_3mjWtpZTPRK8Mvo	Default Response Set	7/7/2016 17:10	7/7/2016 17:18	1	0	27261030	1
R_8AMsjtdRHgY9Ikh	Default Response Set	7/7/2016 17:07	7/7/2016 17:18	1	0	41255397	1
R_1LcULtegGbNSoor	Default Response Set	7/7/2016 17:13	7/7/2016 17:18	1	0	58015288	1
R_tWgwqxeO3lGIcYV	Default Response Set	7/7/2016 17:12	7/7/2016 17:18	1	0	87783994	1
R_24oCBVaBDMBWkTv	Default Response Set	7/7/2016 17:13	7/7/2016 17:18	1	0	65727943	1
R_31F0Rv4mMosyy1b	Default Response Set	7/7/2016 17:15	7/7/2016 17:18	1	0	38447079	1
R_3rJkYKt5nhnt90N	Default Response Set	7/7/2016 17:09	7/7/2016 17:18	1	0	46146099	1
R_27W4xStkrge01Is	Default Response Set	7/7/2016 17:01	7/7/2016 17:18	1	0	1906989	1
R_3EceDxAGZIR6fN3	Default Response Set	7/7/2016 17:11	7/7/2016 17:18	1	0	13243418	1
R_2c1n8nl3OFVFN4F	Default Response Set	7/7/2016 17:13	7/7/2016 17:18	1	0	66079915	1
R_72p38B0ECmKCNBD	Default Response Set	7/7/2016 17:03	7/7/2016 17:18	1	0	82627310	1
R_1NtBpQcaFcWkXm5	Default Response Set	7/7/2016 17:12	7/7/2016 17:18	1	0	15403136	1
R_12Kjvww71HNuxcp	Default Response Set	7/7/2016 17:01	7/7/2016 17:18	1	0	21248694	1
R_XUhDA47rPtMWbGF	Default Response Set	7/7/2016 17:03	7/7/2016 17:18	1	0	99924297	1
R_BQ8FMtKG7NI2ACZ	Default Response Set	7/7/2016 17:08	7/7/2016 17:18	1	0	57677762	1
R_1hEWlpYMu2ZvSac	Default Response Set	7/7/2016 17:01	7/7/2016 17:18	1	0	17125694	1
R_2w6b6wg9ZYlhdn5	Default Response Set	7/7/2016 17:13	7/7/2016 17:19	1	0	68330334	1
R_2CTaxtsTYh6TSGG	Default Response Set	7/7/2016 17:12	7/7/2016 17:19	1	0	46194131	1
R_sp0DiuSXs5jEj4Z	Default Response Set	7/7/2016 17:16	7/7/2016 17:19	1	0	25969622	1
R_8B8EQzETkmMFAKB	Default Response Set	7/7/2016 17:06	7/7/2016 17:19	1	0	63171422	1
R_1kOiAw1c6WpAmQY	Default Response Set	7/7/2016 17:12	7/7/2016 17:19	1	0	55125414	1
R_3MzBB00ru3hyS40	Default Response Set	7/7/2016 17:13	7/7/2016 17:19	1	0	82458681	1
R_3QDcfOuAL7E3EHe	Default Response Set	7/7/2016 17:07	7/7/2016 17:19	1	0	2763116	1
R_2wTgiDoGlP3wv0e	Default Response Set	7/7/2016 17:05	7/7/2016 17:19	1	0	82994117	1
R_3PjLG51ZJXvBF4o	Default Response Set	7/7/2016 17:05	7/7/2016 17:19	1	0	45938978	1
R_21BWTTe1FeXxonV	Default Response Set	7/7/2016 17:07	7/7/2016 17:19	1	0	5890047	1
R_2fv7OseVX4nirIn	Default Response Set	7/7/2016 17:11	7/7/2016 17:19	1	0	90521403	1
R_1i3ZVcCrTPtIj3i	Default Response Set	7/7/2016 17:14	7/7/2016 17:19	1	0	30299361	1	2.196	10.602	11.936	4	1	5	16	3.087	9.708	11.042	4	1	2	16	3.279	8.863	10.252	4	1	4	6	2.426	5.287	6.79	3	1	5	21	3.186	5.459	7.006	3	1	5	21	1.917	5.513	6.875	4	1	3	16
R_3fVNgGtDEVvdtXB	Default Response Set	7/7/2016 17:13	7/7/2016 17:19	1	0	10326145	1
R_9YahJesRCosiCLD	Default Response Set	7/7/2016 17:06	7/7/2016 17:19	1	0	65671539	1
R_ZKSnVaB9ZPtZBTz	Default Response Set	7/7/2016 17:17	7/7/2016 17:19	1	0	43633965	1
R_1EgqHNODgI36NOt	Default Response Set	7/7/2016 17:15	7/7/2016 17:19	1	0	93676160	1
R_DCx2INCxPWLQqzv	Default Response Set	7/7/2016 17:14	7/7/2016 17:19	1	0	88632781	1
R_1CwjiysIhhVUBkc	Default Response Set	7/7/2016 17:13	7/7/2016 17:19	1	0	11437472	1
R_9Aky8ZZQlix4YqB	Default Response Set	7/7/2016 17:10	7/7/2016 17:19	1	0	79434297	1
R_e2p9T9QlWkZFW5H	Default Response Set	7/7/2016 17:10	7/7/2016 17:19	1	0	90287336	1
R_rlsgg5l4IoVS5Tb	Default Response Set	7/7/2016 17:05	7/7/2016 17:19	1	0	29983729	1
R_W2mtr5KDJzHvyzT	Default Response Set	7/7/2016 17:14	7/7/2016 17:19	1	0	35855817	1
R_3oX9bV0vXeMtM7A	Default Response Set	7/7/2016 17:14	7/7/2016 17:19	1	0	69951688	1
R_2dT5ppKoK1n2xJl	Default Response Set	7/7/2016 17:07	7/7/2016 17:19	1	0	67824449	1
R_1i80zyTjmCX8YwF	Default Response Set	7/7/2016 17:02	7/7/2016 17:19	1	0	85148122	1
R_3JhgB3PhPwY11Me	Default Response Set	7/7/2016 17:14	7/7/2016 17:20	1	0	35777265	1
R_1QFPUl7aHNyJBye	Default Response Set	7/7/2016 17:13	7/7/2016 17:20	1	0	18452254	1
R_d1jycKqfDpTKuUF	Default Response Set	7/7/2016 17:16	7/7/2016 17:20	1	0	47496815	1
R_u2ePfWg03maRmsV	Default Response Set	7/7/2016 17:12	7/7/2016 17:20	1	0	29509981	1
R_22V6sXlwDeHK1ej	Default Response Set	7/7/2016 17:12	7/7/2016 17:20	1	0	30180192	1
R_1PRH0cw2kKaHmor	Default Response Set	7/7/2016 17:13	7/7/2016 17:20	1	0	10250781	1
R_SZWBhng7sYmuZRn	Default Response Set	7/7/2016 17:11	7/7/2016 17:20	1	0	83358335	1
R_1liR1aPijU93T7T	Default Response Set	7/7/2016 17:13	7/7/2016 17:20	1	0	55782098	1
R_2ea5gMPiSk8q9By	Default Response Set	7/7/2016 17:14	7/7/2016 17:20	1	0	4330287	1
R_2tr3QU51RXbEqh2	Default Response Set	7/7/2016 17:13	7/7/2016 17:20	1	0	13388067	1
R_VPttM3Aqpj4AWGZ	Default Response Set	7/7/2016 17:15	7/7/2016 17:20	1	0	55179458	1
R_1IslH0T4g49pHoE	Default Response Set	7/7/2016 17:09	7/7/2016 17:20	1	0	1524687	1
R_ApWSEfspVhKULAt	Default Response Set	7/7/2016 17:09	7/7/2016 17:20	1	0	66548183	1
R_2QRKRTeNqWZH1bL	Default Response Set	7/7/2016 17:14	7/7/2016 17:20	1	0	49050185	1
R_1NFJagPNVHGHFpT	Default Response Set	7/7/2016 17:13	7/7/2016 17:20	1	0	17032217	1
R_YYv1XhsAZLoPHm9	Default Response Set	7/7/2016 17:15	7/7/2016 17:20	1	0	74507861	1
R_3fJfQiagu01Mw0H	Default Response Set	7/7/2016 17:13	7/7/2016 17:20	1	0	82102546	1
R_3IaGGnHpQf9eLUi	Default Response Set	7/7/2016 17:13	7/7/2016 17:20	1	0	21287004	1
R_a9MUOF3uNBM0A0x	Default Response Set	7/7/2016 17:13	7/7/2016 17:20	1	0	30580931	1
R_33rGmShqIb9q1ln	Default Response Set	7/7/2016 17:16	7/7/2016 17:21	1	0	17346543	1
R_2VPxxq1mmVec4fF	Default Response Set	7/7/2016 17:07	7/7/2016 17:21	1	0	91200025	1
R_1oisDAQXEtHkMmq	Default Response Set	7/7/2016 17:02	7/7/2016 17:21	1	0	17902699	1
R_24J195hgO6KyFzt	Default Response Set	7/7/2016 17:16	7/7/2016 17:21	1	0	72336655	1
R_1OBSRuBYlUi0Sqd	Default Response Set	7/7/2016 17:15	7/7/2016 17:21	1	0	21217555	1
R_2Cy7MGC2egfHjk3	Default Response Set	7/7/2016 17:17	7/7/2016 17:21	1	0	6726425	1	3.175	19.083	20.153	6	1	4	18	2.84	8.625	9.548	4	1	5	3	3.376	4.327	5.071	2	1	5	6	7.903	10.589	11.312	3	1	2	21	1.942	3.53	4.216	2	1	4	21	3.656	5.238	5.898	2	1	3	19
R_2YEWZiH6BqORAWa	Default Response Set	7/7/2016 17:11	7/7/2016 17:21	1	0	24142060	1
R_3JfPiqOomN94V66	Default Response Set	7/7/2016 17:16	7/7/2016 17:21	1	0	18528300	1
R_O8VZ4WlyXjdI0Df	Default Response Set	7/7/2016 17:13	7/7/2016 17:21	1	0	61683610	1
R_1FK5rA3RBabmQTW	Default Response Set	7/7/2016 17:15	7/7/2016 17:21	1	0	39584572	1
R_bOOAdGJpfaARkXv	Default Response Set	7/7/2016 17:12	7/7/2016 17:21	1	0	67548422	1
R_1DBbAD1NrB88WVJ	Default Response Set	7/7/2016 17:13	7/7/2016 17:21	1	0	14214238	1
R_2rZOBM6OQh1VnV6	Default Response Set	7/7/2016 17:15	7/7/2016 17:21	1	0	62352734	1
R_1BP0tnXpn11rCLD	Default Response Set	7/7/2016 17:16	7/7/2016 17:21	1	0	69998403	1
R_2B2qDcmGQS7nId5	Default Response Set	7/7/2016 17:12	7/7/2016 17:21	1	0	77830008	1
R_1jTgQ162ggVHzJO	Default Response Set	7/7/2016 17:11	7/7/2016 17:21	1	0	55467352	1
R_3Jw1N1yp3JepWpt	Default Response Set	7/7/2016 17:02	7/7/2016 17:21	1	0	91573520	1
R_21BZi6YqF4gaFht	Default Response Set	7/7/2016 17:13	7/7/2016 17:21	1	0	6536833	1
R_1Lo0HmkQuqe0uzk	Default Response Set	7/7/2016 17:15	7/7/2016 17:21	1	0	46217681	1
R_3eh7xAqXVFT8Y03	Default Response Set	7/7/2016 17:12	7/7/2016 17:21	1	0	2348100	1
R_3qs7bn25NPyFet3	Default Response Set	7/7/2016 17:01	7/7/2016 17:21	1	0	97983212	1	30.43	33.642	34.693	2	1	3	15	2.762	16.273	16.665	4	1	2	17	87.975	88.991	89.88	2	1	4	6	184.587	186.662	187.356	3	1	2	21	31.408	33.496	34.295	2	1	3	21	148.736	149.431	150.504	2	1	3	16
R_2uyuZDwnkKC6fsh	Default Response Set	7/7/2016 17:14	7/7/2016 17:22	1	0	42140694	1
R_2urH7qmaYBBqNNE	Default Response Set	7/7/2016 17:15	7/7/2016 17:22	1	0	23705386	1
R_3j9D3mnCvGVDQKV	Default Response Set	7/7/2016 17:15	7/7/2016 17:22	1	0	90451003	1
R_3IaGtqqP5c4j6fF	Default Response Set	7/7/2016 17:06	7/7/2016 17:22	1	0	38374868	1
R_2uycDG7ziJcfkVd	Default Response Set	7/7/2016 17:13	7/7/2016 17:22	1	0	39617281	1
R_1M0Qr5pPBay7lOZ	Default Response Set	7/7/2016 17:16	7/7/2016 17:22	1	0	12264830	1
R_2Ua2qv5s9MwkqGY	Default Response Set	7/7/2016 17:16	7/7/2016 17:22	1	0	39260300	1
R_3L1CZjmJtg38d7Z	Default Response Set	7/7/2016 17:19	7/7/2016 17:22	1	0	32509704	1
R_1GQ8a6KiK1prtvN	Default Response Set	7/7/2016 17:16	7/7/2016 17:22	1	0	48020262	1
R_1jOmibYuz39eNgY	Default Response Set	7/7/2016 17:12	7/7/2016 17:22	1	0	70339926	1
R_Q3xysYVbOtOjJUB	Default Response Set	7/7/2016 17:14	7/7/2016 17:22	1	0	45428355	1
R_1Hnn5rJWt3r4jFp	Default Response Set	7/7/2016 17:15	7/7/2016 17:22	1	0	74629027	1
R_3NHWWqkNdwqULlf	Default Response Set	7/7/2016 17:12	7/7/2016 17:22	1	0	21919967	1	3.969	19.018	22.099	3	1	15	18	8.212	28.851	30.459	6	1	5	3	9.264	10.928	12.035	2	1	5	6	15.161	26.729	28.722	3	1	4	2	25.222	30.174	30.998	2	1	5	21	6.493	12.406	13.245	4	1	4	19
R_2AWsr8ZY6uRnzdk	Default Response Set	7/7/2016 17:12	7/7/2016 17:22	1	0	84388103	1
R_ZIcDPuEk7GdK3Pb	Default Response Set	7/7/2016 17:14	7/7/2016 17:23	1	0	50644837	1
R_3kvoMRiT6oOrjxw	Default Response Set	7/7/2016 17:14	7/7/2016 17:23	1	0	80219742	1
R_2az2UXpkpjtBsFD	Default Response Set	7/7/2016 17:14	7/7/2016 17:23	1	0	27783287	1
R_1gbbwpoediMqunu	Default Response Set	7/7/2016 17:17	7/7/2016 17:23	1	0	4120627	1
R_3k0RTVU8ZePMqBJ	Default Response Set	7/7/2016 17:11	7/7/2016 17:23	1	0	42450228	1
R_2thbOl1mnFRjrCS	Default Response Set	7/7/2016 17:15	7/7/2016 17:23	1	0	17964688	1
R_UaaqcmrLuExWkA9	Default Response Set	7/7/2016 17:07	7/7/2016 17:23	1	0	877582	1
R_822VfoHFp0roUIp	Default Response Set	7/7/2016 17:11	7/7/2016 17:23	1	0	86644170	1
R_uaXyTbGilb6UOBj	Default Response Set	7/7/2016 17:15	7/7/2016 17:23	1	0	15492948	1
R_22sMCQYneQnWbRt	Default Response Set	7/7/2016 17:13	7/7/2016 17:23	1	0	31069729	1
R_3j2tEw9hyvYMe61	Default Response Set	7/7/2016 17:13	7/7/2016 17:23	1	0	12287083	1
R_3HHpII9LQnReZdo	Default Response Set	7/7/2016 17:16	7/7/2016 17:23	1	0	54414510	1
R_2t5vEyVPeDxCTbZ	Default Response Set	7/7/2016 17:16	7/7/2016 17:23	1	0	71564146	1
R_2wypQgtqdkQ9OJQ	Default Response Set	7/7/2016 17:19	7/7/2016 17:23	1	0	10228156	1
R_3pnem6LmLLnxCxT	Default Response Set	7/7/2016 17:03	7/7/2016 17:23	1	0	82401681	1
R_27IsxLAN1yyy9tO	Default Response Set	7/7/2016 17:11	7/7/2016 17:24	1	0	48474655	1
R_xh0geEn84a00ZYl	Default Response Set	7/7/2016 17:01	7/7/2016 17:24	1	0	86503106	1
R_3isSwElE1LZ5tM2	Default Response Set	7/7/2016 17:07	7/7/2016 17:24	1	0	89294588	1
R_3mdEVTf3pFIyfhp	Default Response Set	7/7/2016 17:13	7/7/2016 17:24	1	0	29315494	1
R_2YqYnXYeJ3BfrDZ	Default Response Set	7/7/2016 17:16	7/7/2016 17:24	1	0	24619492	1
R_z23o3MXoVT4OAnv	Default Response Set	7/7/2016 17:16	7/7/2016 17:24	1	0	45341912	1
R_1Xj7wiDZJaCeVlb	Default Response Set	7/7/2016 17:08	7/7/2016 17:24	1	0	25091586	1
R_2uKgXh3A145p7p7	Default Response Set	7/7/2016 17:15	7/7/2016 17:24	1	0	8995011	1
R_22PalJVwC5hH0x4	Default Response Set	7/7/2016 17:05	7/7/2016 17:24	1	0	2794471	1
R_6xRiDC8C9yJ1Hsl	Default Response Set	7/7/2016 17:12	7/7/2016 17:24	1	0	44658208	1
R_1kSnSkx0v6YXRpP	Default Response Set	7/7/2016 17:15	7/7/2016 17:24	1	0	97789854	1
R_31tRyvQAdl0V114	Default Response Set	7/7/2016 17:15	7/7/2016 17:24	1	0	15228287	1
R_4JEsjbNCmuUQXfz	Default Response Set	7/7/2016 17:17	7/7/2016 17:24	1	0	15925128	1
R_3p8R1yBieI6x3Fu	Default Response Set	7/7/2016 17:21	7/7/2016 17:25	1	0	63583276	1
R_1o0iULw4lMI5EOL	Default Response Set	7/7/2016 17:13	7/7/2016 17:25	1	0	30337744	1	1.589	23.971	25.837	5	1	3	16	2.258	14.854	23.005	4	1	4	20	3.644	17.928	19.295	4	1	2	6	7.653	34.548	38.119	6	1	1	21	2.491	9.925	11.039	3	1	4	21	2.134	8.079	9.799	3	1	2	16
R_2YghAgRPgG4yzeW	Default Response Set	7/7/2016 17:15	7/7/2016 17:25	1	0	21730323	1	15.81	24.275	26.248	2	1	5	18	8.073	21.439	23.02	3	1	4	16	7.802	9.812	11.085	2	1	3	6	6.227	14.341	17.922	5	1	15	21	5.345	11.646	13.796	2	1	4	21	4.448	11.687	15.562	2	1	8	19
R_29s2i1hAXg0NFnI	Default Response Set	7/7/2016 17:15	7/7/2016 17:25	1	0	80536404	1
R_zVH714ELHYVwDCN	Default Response Set	7/7/2016 17:09	7/7/2016 17:25	1	0	1016321	1
R_3NzdzHbWJySpuMr	Default Response Set	7/7/2016 17:19	7/7/2016 17:25	1	0	951083	1
R_xrRsQdEpFnHx2nL	Default Response Set	7/7/2016 17:17	7/7/2016 17:25	1	0	33566462	1
R_0D1DPttpcjLtTdD	Default Response Set	7/7/2016 17:13	7/7/2016 17:25	1	0	64054927	1
R_0CFRa4iz4gw0Jxv	Default Response Set	7/7/2016 17:08	7/7/2016 17:25	1	0	76996654	1
R_3fy46ulVytlQMOp	Default Response Set	7/7/2016 17:13	7/7/2016 17:25	1	0	63693893	1
R_2TY3lHcAetVIvLv	Default Response Set	7/7/2016 17:16	7/7/2016 17:25	1	0	78364245	1
R_xr8KoELYPcptvwJ	Default Response Set	7/7/2016 17:22	7/7/2016 17:25	1	0	51072139	1
R_2af3HZITfORYx09	Default Response Set	7/7/2016 17:08	7/7/2016 17:25	1	0	53272225	1
R_2raViIVKUe7dF1D	Default Response Set	7/7/2016 17:11	7/7/2016 17:26	1	0	23241743	1
R_ONfXooQu4z9nyhP	Default Response Set	7/7/2016 17:16	7/7/2016 17:26	1	0	61904643	1
R_2dAPsSKLd4QQj1M	Default Response Set	7/7/2016 17:15	7/7/2016 17:26	1	0	12111922	1
R_2c1T4xlzUjQWpeo	Default Response Set	7/7/2016 17:15	7/7/2016 17:26	1	0	54838672	1
R_1rB095OLmwrD32u	Default Response Set	7/7/2016 17:18	7/7/2016 17:26	1	0	78985470	1
R_RnojhcNWQ6HVs2Z	Default Response Set	7/7/2016 17:12	7/7/2016 17:27	1	0	62910843	1
R_1DTgZBN6nAi7zqK	Default Response Set	7/7/2016 17:08	7/7/2016 17:27	1	0	25231458	1
R_1Ho94q1zvcKIJSd	Default Response Set	7/7/2016 17:22	7/7/2016 17:27	1	0	18686635	1
R_6zcmhQCrBzwpQsx	Default Response Set	7/7/2016 17:20	7/7/2016 17:27	1	0	17338577	1
R_2VI8m9hcL0R3INs	Default Response Set	7/7/2016 17:23	7/7/2016 17:27	1	0	45302840	1
R_1n9NBuBPQxicmZ9	Default Response Set	7/7/2016 17:21	7/7/2016 17:27	1	0	81556000	1
R_3iR7vhAjyczBxSU	Default Response Set	7/7/2016 17:17	7/7/2016 17:28	1	0	21458649	1
R_3IQ1F4gBV23Bpgg	Default Response Set	7/7/2016 17:07	7/7/2016 17:28	1	0	23695518	1
R_1rvHovYZ9VeJ1iy	Default Response Set	7/7/2016 17:11	7/7/2016 17:28	1	0	58788295	1
R_V3C8iNikfBED33z	Default Response Set	7/7/2016 17:09	7/7/2016 17:28	1	0	65063907	1
R_3PcY2fDSD1PM6E6	Default Response Set	7/7/2016 17:23	7/7/2016 17:28	1	0	6340653	1
R_2dYkl5jAhsvvaA2	Default Response Set	7/7/2016 17:23	7/7/2016 17:28	1	0	32185819	1
R_3jSgRaoUj5RVO05	Default Response Set	7/7/2016 17:19	7/7/2016 17:29	1	0	15309526	1
R_1IWXMbpGmtfeabt	Default Response Set	7/7/2016 17:16	7/7/2016 17:29	1	0	58681399	1
R_2OHWqLcwbC4qSXo	Default Response Set	7/7/2016 17:24	7/7/2016 17:29	1	0	52085318	1	10.189	10.189	11.18	1	1	4	16	2.218	5.5	6.535	2	1	5	20	3.798	6.819	7.573	2	1	3	6	4.511	7.478	7.652	2	1	1	2	2.666	4.55	7.057	4	1	5	21	5.294	5.294	5.792	1	1	3	19
R_1K2vwn22SnrKLF7	Default Response Set	7/7/2016 17:24	7/7/2016 17:29	1	0	54189125	1
R_20TlK1AOHUMnVcV	Default Response Set	7/7/2016 17:18	7/7/2016 17:30	1	0	60094531	1
R_9QR9zIfcGyqunVT	Default Response Set	7/7/2016 17:22	7/7/2016 17:30	1	0	24647173	1
R_1iswz7n85hzNrL4	Default Response Set	7/7/2016 17:01	7/7/2016 17:30	1	0	86847793	1
R_3KIQ9L3uupcTNVY	Default Response Set	7/7/2016 17:14	7/7/2016 17:31	1	0	89455486	1
R_TjhzhJG4AQN7abD	Default Response Set	7/7/2016 17:25	7/7/2016 17:31	1	0	11680306	1
R_3nHrOigEaHYu2Re	Default Response Set	7/7/2016 17:27	7/7/2016 17:31	1	0	35914128	1
R_1Nm2H48ifyrlzpB	Default Response Set	7/7/2016 17:19	7/7/2016 17:33	1	0	87168338	1
R_2EE1FnaFrSJFdVk	Default Response Set	7/7/2016 17:14	7/7/2016 17:34	1	0	4063984	1
R_3qssG23mbXVkkJs	Default Response Set	7/7/2016 17:01	7/7/2016 17:35	1	0	36522764	1
R_OjRekLkJ0keo00N	Default Response Set	7/7/2016 17:08	7/7/2016 17:36	1	0	91944649	1
R_2413A1ItBG5iqVI	Default Response Set	7/7/2016 17:33	7/7/2016 17:36	1	0	17135665	1
R_Pul2Q5NCMtEOMSJ	Default Response Set	7/7/2016 17:25	7/7/2016 17:37	1	0	61945004	1
R_uqX8qWIbCYZ6srT	Default Response Set	7/7/2016 17:30	7/7/2016 17:37	1	0	52902604	1
R_O9XfbM6aOTFX4AN	Default Response Set	7/7/2016 17:34	7/7/2016 17:39	1	0	47109439	1
R_UlKt1FrpomliOgF	Default Response Set	7/7/2016 17:36	7/7/2016 17:41	1	0	85240623	1
R_3GCIew7ZSd6mYK2	Default Response Set	7/7/2016 17:30	7/7/2016 17:41	1	0	20151710	1
R_uktfRkMMzqtxqDL	Default Response Set	7/7/2016 17:35	7/7/2016 17:42	1	0	63054874	1
R_ANGYACMSg4r8a53	Default Response Set	7/7/2016 17:34	7/7/2016 17:43	1	0	22695673	1
R_3Dja3RFxMBi8NRm	Default Response Set	7/7/2016 17:38	7/7/2016 17:44	1	0	57395085	1
R_1LMRZwBhID7wZ5l	Default Response Set	7/7/2016 17:37	7/7/2016 17:44	1	0	20699070	1
R_YQZZL81xoXvl5bH	Default Response Set	7/7/2016 17:40	7/7/2016 17:45	1	0	68837108	1
R_2q96x9UEBPSLQCo	Default Response Set	7/7/2016 17:43	7/7/2016 17:48	1	0	20093028	1
R_3svPOwJRIYFcyGp	Default Response Set	7/7/2016 17:42	7/7/2016 17:49	1	0	34267203	1	4.834	18.399	20.016	3	1	5	18	4.367	13.503	16.741	2	1	4	3	5.432	7.025	8.891	2	1	4	6	6.34	14.038	15.692	3	1	5	2	4.372	10.655	11.994	3	1	15	21	5.09	6.512	8.254	2	1	4	18
R_2P1d9mDGhO5k5ZV	Default Response Set	7/7/2016 17:42	7/7/2016 17:49	1	0	70526351	1
R_1d0NBKjRDwR38xk	Default Response Set	7/7/2016 17:41	7/7/2016 17:50	1	0	81654647	1
R_2b1tLJ4bwhaAoEB	Default Response Set	7/7/2016 17:46	7/7/2016 17:53	1	0	69946964	1
R_cRSvDTtxO9utst3	Default Response Set	7/7/2016 17:52	7/7/2016 17:57	1	0	82733500	1
R_2duOEFv55fALv4H	Default Response Set	7/7/2016 17:54	7/7/2016 17:59	1	0	78575750	1
R_1ozFonTRxoQCACL	Default Response Set	7/7/2016 17:50	7/7/2016 18:11	1	0	60146164	1
R_ODNacbMH7sxxTQl	Default Response Set	7/7/2016 18:08	7/7/2016 18:18	1	0	18463873	1
R_1g7NUso4PNM71vv	Default Response Set	7/7/2016 18:09	7/7/2016 18:26	1	0	47179766	1
R_6ss6BxD6kaKoOI1	Default Response Set	7/7/2016 18:31	7/7/2016 18:35	1	0	74409827	1
R_1EhVjF0JuYZzjXu	Default Response Set	7/7/2016 18:33	7/7/2016 18:41	1	0	18339059	1
R_6m7HguPMyNqDe1j	Default Response Set	7/7/2016 18:39	7/7/2016 18:45	1	0	78248208	1
R_1ieXYRZbnSKgmhH	Default Response Set	7/7/2016 18:53	7/7/2016 18:58	1	0	77264363	1
R_dm1wHMbmottmfrb	Default Response Set	7/7/2016 19:01	7/7/2016 19:06	1	0	64781337	1
[truncated: 2,695 more columns]
