# Supplementary material for: The effects of exposure to objective coherence on perceived meaning in life: a preregistered direct replication of Heintzelman, Trent & King (2013)
Source: R Soc Open Sci. 2016 Nov 23;3(11):160431. doi: 10.1098/rsos.160431 (PMC5180121; doi:10.1098/rsos.160431)
Supplement: Study 4 raw data (CSV files) from The effects of exposure to objective coherence on perceived meaning in life: a preregistered direct replication of Heintzelman, Trent & King (2013) [file rsos160431supp3.csv]

ResponseID	ResponseSet	StartDate	EndDate	Finished	Status	mTurkCode	Q2	Intro	Q19_1	Q19_2	Q19_3	Q19_4	Q18	Q20_1	Q20_2	Q20_3	Q20_4	Q21	Q14_1	Q14_2	Q14_3	Q14_4	Q15	Q16_1	Q16_2	Q16_3	Q16_4	Q17	Q18_1	Q18_2	Q18_3	Q18_4	Q20	Q21_1	Q21_2	Q21_3	Q21_4	Q22	Q23_1	Q23_2	Q23_3	Q23_4	Q24	Q25_1	Q25_2	Q25_3	Q25_4	Q26	Q27_1
ResponseID	ResponseSet	StartDate	EndDate	Finished	Status	mTurkCode	We are asking you to participate in a research study associated with a series of studies titled “...	For the first section of this survey, you will be shown three words at a time. Each triad will b...	Timing-First Click	Timing-Last Click	Timing-Page Submit	Timing-Click Count	Slide1	Timing-First Click	Timing-Last Click	Timing-Page Submit	Timing-Click Count	Slide2	Timing-First Click	Timing-Last Click	Timing-Page Submit	Timing-Click Count	Slide3	Timing-First Click	Timing-Last Click	Timing-Page Submit	Timing-Click Count	Slide4	Timing-First Click	Timing-Last Click	Timing-Page Submit	Timing-Click Count	Slide5	Timing-First Click	Timing-Last Click	Timing-Page Submit	Timing-Click Count	Slide6	Timing-First Click	Timing-Last Click	Timing-Page Submit	Timing-Click Count	Slide7	Timing-First Click	Timing-Last Click	Timing-Page Submit	Timing-Click Count	Slide8	Timing-First Click
{'ImportId': 'responseId'}	{'ImportId': 'responseSetId'}	{'ImportId': 'startDate'}	{'ImportId': 'endDate'}	{'ImportId': 'finished'}	{'ImportId': 'status'}	{'ImportId': 'embeddedData-mTurkCode'}	{'ImportId': 'QID1'}	{'ImportId': 'QID9'}	{'ImportId': 'QID11-1'}	{'ImportId': 'QID11-2'}	{'ImportId': 'QID11-3'}	{'ImportId': 'QID11-4'}	{'ImportId': 'QID10'}	{'ImportId': 'QID12-1'}	{'ImportId': 'QID12-2'}	{'ImportId': 'QID12-3'}	{'ImportId': 'QID12-4'}	{'ImportId': 'QID13'}	{'ImportId': 'QID14-1'}	{'ImportId': 'QID14-2'}	{'ImportId': 'QID14-3'}	{'ImportId': 'QID14-4'}	{'ImportId': 'QID15'}	{'ImportId': 'QID16-1'}	{'ImportId': 'QID16-2'}	{'ImportId': 'QID16-3'}	{'ImportId': 'QID16-4'}	{'ImportId': 'QID17'}	{'ImportId': 'QID18-1'}	{'ImportId': 'QID18-2'}	{'ImportId': 'QID18-3'}	{'ImportId': 'QID18-4'}	{'ImportId': 'QID20'}	{'ImportId': 'QID21-1'}	{'ImportId': 'QID21-2'}	{'ImportId': 'QID21-3'}	{'ImportId': 'QID21-4'}	{'ImportId': 'QID22'}	{'ImportId': 'QID23-1'}	{'ImportId': 'QID23-2'}	{'ImportId': 'QID23-3'}	{'ImportId': 'QID23-4'}	{'ImportId': 'QID24'}	{'ImportId': 'QID25-1'}	{'ImportId': 'QID25-2'}	{'ImportId': 'QID25-3'}	{'ImportId': 'QID25-4'}	{'ImportId': 'QID26'}	{'ImportId': 'QID27-1'}
R_1EYDF82vQsJ8JHK	Default Response Set	7/8/2016 20:24	7/8/2016 20:25	1	0	74869144	1	1
R_3QJL5an1zmnEdof	Default Response Set	7/8/2016 20:24	7/8/2016 20:25	1	0	60642903	1	1	0	0	4.003	0	1	0	0	4.003	0	1	0	0	4.002	0	1	0	0	4.001	0	1	0	0	4.003	0	1	0	0	4.006	0	1	0	0	4.002	0	1	0	0	4.002	0	1	0
R_2XglffmS7f8bZqg	Default Response Set	7/8/2016 20:24	7/8/2016 20:26	1	0	67752565	1	1
R_26fNzMIaHveDksz	Default Response Set	7/8/2016 20:24	7/8/2016 20:26	1	0	67364516	1	1
R_2af8JXjQRiOPcRR	Default Response Set	7/8/2016 20:24	7/8/2016 20:26	1	0	1278396	1	1
R_1HjeYCxKjLZ6sTm	Default Response Set	7/8/2016 20:24	7/8/2016 20:26	1	0	15223985	1	1	0	0	4.003	0	1	0	0	4.002	0	1	0	0	4.005	0	1	0	0	4.009	0	1	0	0	4.012	0	1	0	0	4.002	0	1	0	0	4.001	0	1	0	0	4	0	1	0
R_qEhVE1C4MORJdD3	Default Response Set	7/8/2016 20:24	7/8/2016 20:26	1	0	61879927	1	1
R_2aOHUVTGnzsZTwN	Default Response Set	7/8/2016 20:24	7/8/2016 20:26	1	0	84843945	1	1
R_3MPtVdlcXwy8ji7	Default Response Set	7/8/2016 20:24	7/8/2016 20:26	1	0	9277345	1	1	0	0	4.003	0	1	0	0	4.002	0	1	0	0	4.002	0	1	0	0	4.001	0	1	0	0	4.003	0	1	0	0	4.003	0	1	0	0	4.002	0	1	0	0	4.001	0	1	0
R_STRQQ8jzn2ahhgl	Default Response Set	7/8/2016 20:24	7/8/2016 20:26	1	0	79749866	1	1	0	0	4.003	0	1	0	0	4.004	0	1	0	0	4.003	0	1	0	0	4.001	0	1	0	0	4.002	0	1	0	0	4.003	0	1	0	0	4.002	0	1	0	0	4.001	0	1	0
R_2Ysxr6Q9B1T7oYQ	Default Response Set	7/8/2016 20:24	7/8/2016 20:26	1	0	19057031	1	1	0	0	4.003	0	1	0	0	4.003	0	1	0	0	4.003	0	1	0	0	4.002	0	1	0	0	4.002	0	1	0	0	4.005	0	1	0	0	4.003	0	1	0	0	4.003	0	1	0
R_2dYk8HbayxtHgVL	Default Response Set	7/8/2016 20:24	7/8/2016 20:26	1	0	89163095	1	1
R_27ChXV0ln4P4hJb	Default Response Set	7/8/2016 20:24	7/8/2016 20:26	1	0	29409704	1	1	1.811	1.811	4.009	1	1	1.629	1.629	4	1	1	0.777	3.195	4.008	2	1	2.627	2.627	4.007	1	1	3.901	3.901	4.009	1	1	0.817	3.611	4.007	2	1	2.521	2.521	4.001	1	1	1.136	1.136	4.011	1	1	0
R_3Djaf14pAximW8r	Default Response Set	7/8/2016 20:24	7/8/2016 20:26	1	0	84617459	1	1	0	0	4.007	0	1	0	0	4.004	0	1	0	0	4.005	0	1	0	0	4.005	0	1	0	0	4.004	0	1	0	0	4.004	0	1	0	0	4.004	0	1	0	0	4.002	0	1	0
R_29moYxrv6MXcQ8u	Default Response Set	7/8/2016 20:24	7/8/2016 20:26	1	0	34128295	1	1	0	0	4.129	0	1	0	0	4.184	0	1	0	0	4.121	0	1	0	0	4.188	0	1	0	0	4.198	0	1	0	0	4.123	0	1	0	0	4.479	0	1	0	0	4.126	0	1	0
R_1rj47sMbi88wTua	Default Response Set	7/8/2016 20:25	7/8/2016 20:26	1	0	12816298	1	1	0	0	4.004	0	1	0	0	4.006	0	1	0	0	4.006	0	1	0	0	4.003	0	1	0	0	4.002	0	1	0	0	4.004	0	1	0	0	4.001	0	1	0	0	4.002	0	1	0
R_2ZPRjOmuGd3toxA	Default Response Set	7/8/2016 20:24	7/8/2016 20:27	1	0	62964140	1	1
R_2pPgHyTxl7WXVxo	Default Response Set	7/8/2016 20:25	7/8/2016 20:27	1	0	79400130	1	1
R_RquAjb8ijCjyT1n	Default Response Set	7/8/2016 20:24	7/8/2016 20:27	1	0	91736533	1	1	0	0	4.091	0	1	0	0	4.105	0	1	0	0	4.092	0	1	0	0	4.085	0	1	0	0	4.122	0	1	0	0	4.098	0	1	0	0	4.093	0	1	0	0	4.099	0	1	0
R_BKgk3CzYXLiriN3	Default Response Set	7/8/2016 20:25	7/8/2016 20:27	1	0	92695923	1	1
R_BQg6ZRimuaRPTDb	Default Response Set	7/8/2016 20:25	7/8/2016 20:27	1	0	74131839	1	1	2.258	2.258	4.004	1	1	0	0	4.009	0	1	0	0	4.002	0	1	0	0	4.259	0	1	0	0	4.993	0	1	0	0	5.004	0	1	0	0	4.992	0	1	0	0	4.91	0	1	0
R_2dXROQ5NChxACNG	Default Response Set	7/8/2016 20:24	7/8/2016 20:27	1	0	50551661	1	1
R_PvxPb9gQYdnk0tr	Default Response Set	7/8/2016 20:25	7/8/2016 20:27	1	0	97312084	1	1	0	0	4.255	0	1	0	0	4.347	0	1	0	0	4.322	0	1	0	0	4.304	0	1	0	0	4.298	0	1	0	0	4.268	0	1	0	0	4.38	0	1	0	0	4.331	0	1	0
R_YWbzk3iaU65LsAh	Default Response Set	7/8/2016 20:25	7/8/2016 20:27	1	0	18990416	1	1	0	0	4.007	0	1	0	0	4.008	0	1	0	0	4.006	0	1	0	0	4.007	0	1	0	0	4.006	0	1	0	0	4.005	0	1	0	0	4.002	0	1	0	0	4.003	0	1	0
R_11WPBK4AEArCVXG	Default Response Set	7/8/2016 20:25	7/8/2016 20:27	1	0	20717284	1	1	0	0	4.002	0	1	0	0	4.001	0	1	0	0	4.002	0	1	0	0	4.002	0	1	0	0	4.002	0	1	0	0	4.001	0	1	0	0	4.001	0	1	0	0	4.001	0	1	0
R_3MmSFrBRNp3Hrif	Default Response Set	7/8/2016 20:25	7/8/2016 20:27	1	0	96566787	1	1
R_bdBE4bnANuTyWY1	Default Response Set	7/8/2016 20:25	7/8/2016 20:27	1	0	19219721	1	1
R_6x541gFbnup5WiB	Default Response Set	7/8/2016 20:25	7/8/2016 20:27	1	0	17651452	1	1
R_UGSPGTVNvbYhJqV	Default Response Set	7/8/2016 20:26	7/8/2016 20:27	1	0	12375161	1	1
R_1NqOblG9spc8LM3	Default Response Set	7/8/2016 20:25	7/8/2016 20:27	1	0	44439837	1	1
R_1LIOamXscdvuxSd	Default Response Set	7/8/2016 20:25	7/8/2016 20:27	1	0	6418813	1	1
R_2a8G3fTSjtS66CT	Default Response Set	7/8/2016 20:26	7/8/2016 20:27	1	0	79513772	1	1	0	0	4.005	0	1	0	0	4.007	0	1	0	0	4.006	0	1	0	0	4.002	0	1	0	0	4.003	0	1	0	0	4.005	0	1	0	0	4.002	0	1	0	0	4.005	0	1	0
R_yxue6Nd6Zvk14Up	Default Response Set	7/8/2016 20:26	7/8/2016 20:28	1	0	21517266	1	1	0	0	4.154	0	1	0	0	4.148	0	1	0	0	4.137	0	1	0	0	4.161	0	1	0	0	4.156	0	1	0	0	4.229	0	1	0	0	4.146	0	1	0	0	4.153	0	1	0
R_ctHz1SKZLAZ05vH	Default Response Set	7/8/2016 20:25	7/8/2016 20:28	1	0	46388284	1	1	0	0	4.016	0	1	0	0	4.006	0	1	0	0	4.003	0	1	0	0	4.002	0	1	0	0	4.001	0	1	0	0	4.006	0	1	0	0	4.002	0	1	0	0	4.002	0	1	0
R_3EZvyKNY3QsYKy1	Default Response Set	7/8/2016 20:24	7/8/2016 20:28	1	0	36350117	1	1
R_6nSeVBkLRzb4lFv	Default Response Set	7/8/2016 20:25	7/8/2016 20:28	1	0	97489224	1	1
R_065EuU67r18qPjr	Default Response Set	7/8/2016 20:26	7/8/2016 20:28	1	0	44489131	1	1	1.435	1.435	4.021	1	1	2.192	2.192	4.012	1	1	0	0	4.01	0	1	0	0	4.026	0	1	0	0	4.019	0	1	0	0	4.005	0	1	0	0	4.016	0	1	0	0	4.03	0	1	0.26
R_3Ny4Od5W3MXHNb3	Default Response Set	7/8/2016 20:26	7/8/2016 20:28	1	0	46396150	1	1	0.647	0.647	4.088	1	1	0	0	4.085	0	1	0	0	4.11	0	1	0	0	4.09	0	1	0	0	4.047	0	1	0	0	4.092	0	1	0	0	4.086	0	1	0	0	4.071	0	1	0
R_3EYBKazx0M4v82t	Default Response Set	7/8/2016 20:26	7/8/2016 20:28	1	0	69651686	1	1	0	0	4.003	0	1	0	0	4.003	0	1	0	0	4.003	0	1	0	0	4.003	0	1	0	0	4.001	0	1	0	0	4.003	0	1	0	0	4.002	0	1	0	0	4.003	0	1	0
R_3stCdfyD26gFTif	Default Response Set	7/8/2016 20:26	7/8/2016 20:28	1	0	65922055	1	1
R_cub1dtdiA0WhWCt	Default Response Set	7/8/2016 20:26	7/8/2016 20:28	1	0	48458857	1	1
R_1DtKBOdfoak7QNE	Default Response Set	7/8/2016 20:26	7/8/2016 20:28	1	0	16697944	1	1
R_1OpIPD86Z0ZAn5M	Default Response Set	7/8/2016 20:26	7/8/2016 20:28	1	0	46760583	1	1
R_1mOi43Zewwbsitx	Default Response Set	7/8/2016 20:26	7/8/2016 20:28	1	0	6334621	1	1
R_3p6kdwi5cHQS5D9	Default Response Set	7/8/2016 20:26	7/8/2016 20:28	1	0	81533467	1	1
R_OiLb8Dw4mVU8uSB	Default Response Set	7/8/2016 20:27	7/8/2016 20:28	1	0	76207720	1	1
R_3exgIqMzHIW8EeH	Default Response Set	7/8/2016 20:27	7/8/2016 20:28	1	0	63679243	1	1
R_1mPYfAnnYHCe2tF	Default Response Set	7/8/2016 20:27	7/8/2016 20:28	1	0	67628328	1	1	0	0	4.002	0	1	0	0	4.002	0	1	0	0	4.001	0	1	0	0	4.001	0	1	0	0	4.002	0	1	0	0	4.004	0	1	0	0	4.001	0	1	0	0	4.002	0	1	0
R_2XoDTU1F2t3Sdcp	Default Response Set	7/8/2016 20:27	7/8/2016 20:28	1	0	96670152	1	1
R_3IY6iKKELj0Rwuu	Default Response Set	7/8/2016 20:27	7/8/2016 20:29	1	0	60976286	1	1	0	0	4.004	0	1	0	0	4.005	0	1	0	0	4.011	0	1	0	0	4.004	0	1	0	0	4.004	0	1	0	0	4.002	0	1	0	0	4.002	0	1	0	0	4.004	0	1	0
R_3GoX1i8EPblp2gc	Default Response Set	7/8/2016 20:27	7/8/2016 20:29	1	0	29934300	1	1
R_exjiHQaWnUMg7F7	Default Response Set	7/8/2016 20:27	7/8/2016 20:29	1	0	1200883	1	1
R_3HSNbvHuj4ZrFpH	Default Response Set	7/8/2016 20:27	7/8/2016 20:29	1	0	52484922	1	1	0	0	4.004	0	1	0	0	4.005	0	1	0	0	4.003	0	1	0	0	4.002	0	1	0	0	4.002	0	1	0	0	4.003	0	1	0	0	4.002	0	1	0	0	4.003	0	1	0
R_2VgbuHZ67mYwTsB	Default Response Set	7/8/2016 20:27	7/8/2016 20:29	1	0	75706966	1	1
R_2En5yFmouXs9vAw	Default Response Set	7/8/2016 20:27	7/8/2016 20:29	1	0	10943757	1	1
R_3ixTacR2Z4L469L	Default Response Set	7/8/2016 20:26	7/8/2016 20:29	1	0	91117197	1	1	0	0	4.002	0	1	0	0	4.007	0	1	0	0	4.001	0	1	0	0	4	0	1	0	0	4.002	0	1	0	0	4.005	0	1	0	0	4.001	0	1	0	0	4.001	0	1	0
R_3PFQgyTCjJgv4JN	Default Response Set	7/8/2016 20:27	7/8/2016 20:29	1	0	20505117	1	1	0	0	4.013	0	1	0	0	4.01	0	1	0	0	4.009	0	1	0	0	4.002	0	1	0	0	4.014	0	1	0	0	4.006	0	1	0	0	4.009	0	1	0	0	4.001	0	1	0
R_z38DonHxe8Kpjgd	Default Response Set	7/8/2016 20:27	7/8/2016 20:29	1	0	25411144	1	1
R_3lFUHi4tFjOoHLL	Default Response Set	7/8/2016 20:27	7/8/2016 20:29	1	0	8992547	1	1	0	0	4.002	0	1	0	0	4.004	0	1	0	0	4.003	0	1	0	0	4.002	0	1	0	0	4.002	0	1	0	0	4.005	0	1	0	0	4.002	0	1	0	0	4.002	0	1	0
R_28SCVM0wb40KDZt	Default Response Set	7/8/2016 20:25	7/8/2016 20:29	1	0	14021	1	1	2.608	2.608	4.006	1	1	0	0	4.007	0	1	0	0	4.003	0	1	0	0	4.006	0	1	0	0	4.007	0	1	0	0	4.008	0	1	0	0	4.014	0	1	0	0	4.001	0	1	0
R_2D1FbH6FZEIXBwh	Default Response Set	7/8/2016 20:27	7/8/2016 20:29	1	0	2647831	1	1
R_V3d5VVYOI6srgg9	Default Response Set	7/8/2016 20:27	7/8/2016 20:29	1	0	77355334	1	1	0	0	4.002	0	1	0	0	4.004	0	1	0	0	4.002	0	1	0	0	4.001	0	1	0	0	4.003	0	1	0	0	4.004	0	1	0	0	4.001	0	1	0	0	4.002	0	1	0
R_2ByCJhUxD1dZ6am	Default Response Set	7/8/2016 20:27	7/8/2016 20:29	1	0	96816939	1	1
R_2xRIOXBBrexSVan	Default Response Set	7/8/2016 20:24	7/8/2016 20:29	1	0	29393911	1	1	0	0	4.007	0	1	0	0	4.004	0	1	0	0	4.005	0	1	0	0	4.004	0	1	0	0	4.006	0	1	0	0	4.005	0	1	0	0	4.003	0	1	0	0	4.004	0	1	0
R_R9WwAF1KAXXqVZD	Default Response Set	7/8/2016 20:27	7/8/2016 20:29	1	0	63585024	1	1	0	0	4.01	0	1	0	0	4.006	0	1	0	0	4.006	0	1	0	0	4.005	0	1	0	0	4.004	0	1	0	0	4.02	0	1	0	0	4.004	0	1	0	0	4.007	0	1	2.529
R_1ikh8YZTdLIBgbD	Default Response Set	7/8/2016 20:28	7/8/2016 20:29	1	0	96902345	1	1	0	0	4.001	0	1	0	0	4	0	1	0	0	4.002	0	1	0	0	4.001	0	1	0	0	4.002	0	1	0	0	4.012	0	1	0	0	4.01	0	1	0	0	4.003	0	1	0
R_3maGGHtXO7FjBsl	Default Response Set	7/8/2016 20:27	7/8/2016 20:29	1	0	5815771	1	1	0	0	4.002	0	1	0	0	4.003	0	1	0	0	4.005	0	1	0	0	4.001	0	1	0	0	4	0	1	0	0	4.006	0	1	0	0	4.003	0	1	0	0	4.004	0	1	0
R_1itfQHThAvxKh2S	Default Response Set	7/8/2016 20:27	7/8/2016 20:29	1	0	50469103	1	1
R_ZwxkZ5kNAVyGQX7	Default Response Set	7/8/2016 20:27	7/8/2016 20:29	1	0	59544748	1	1	0	0	4.025	0	1	0	0	4.015	0	1	0	0	4.027	0	1	0	0	4.02	0	1	0	0	4.024	0	1	0	0	4.035	0	1	0	0	4.021	0	1	0	0	4.036	0	1	0
R_2TKJfVWmdeVPbyc	Default Response Set	7/8/2016 20:27	7/8/2016 20:30	1	0	3174747	1	1
R_2EvqYtVpD4CRKBF	Default Response Set	7/8/2016 20:28	7/8/2016 20:30	1	0	67227638	1	1
R_12rLmyH6GPaFYg7	Default Response Set	7/8/2016 20:28	7/8/2016 20:30	1	0	64574259	1	1
R_2SGNHRtKBsXyvZF	Default Response Set	7/8/2016 20:28	7/8/2016 20:30	1	0	84803135	1	1	0	0	4.004	0	1	0	0	4.003	0	1	0	0	4.002	0	1	0	0	4.002	0	1	0	0	4.002	0	1	0	0	4.005	0	1	0	0	4.001	0	1	0	0	4.003	0	1	0
R_2di0wi3OYPaZQ7P	Default Response Set	7/8/2016 20:28	7/8/2016 20:30	1	0	9724163	1	1	0	0	4.002	0	1	0	0	4.004	0	1	0	0	4.005	0	1	0	0	4.002	0	1	0	0	4.003	0	1	0	0	4.003	0	1	0	0	4.002	0	1	0	0	4.002	0	1	0
R_3pKyjb5UwCdNJS1	Default Response Set	7/8/2016 20:27	7/8/2016 20:30	1	0	73354479	1	1	0	0	4.008	0	1	0	0	4.005	0	1	0	0	4.005	0	1	0	0	4.003	0	1	0	0	4.005	0	1	0	0	4.007	0	1	0	0	4.008	0	1	0	0	4.005	0	1	0
R_2QmtQlFWw0O9XTo	Default Response Set	7/8/2016 20:28	7/8/2016 20:30	1	0	98908767	1	1	0	0	4.009	0	1	0	0	4.002	0	1	0	0	4.003	0	1	0	0	4.007	0	1	0	0	4.002	0	1	0	0	4.004	0	1	0	0	4.001	0	1	0	0	4.015	0	1	0
R_3G2MmeDTawtuWSx	Default Response Set	7/8/2016 20:28	7/8/2016 20:30	1	0	96560856	1	1
R_bNwlCP64XsQDt6x	Default Response Set	7/8/2016 20:28	7/8/2016 20:30	1	0	4889444	1	1
R_1hxWav3OyAkC2sJ	Default Response Set	7/8/2016 20:26	7/8/2016 20:30	1	0	49085311	1	1	0	0	4.002	0	1	0	0	4.001	0	1	0	0	4.003	0	1	0	0	4.001	0	1	0	0	4.001	0	1	0	0	4.003	0	1	0	0	4.001	0	1	0	0	4	0	1	0
R_2rAtc5Gi7Q8vO7d	Default Response Set	7/8/2016 20:28	7/8/2016 20:30	1	0	91229116	1	1	0	0	4.003	0	1	0	0	4.005	0	1	0	0	4.003	0	1	0	0	4.002	0	1	0	0	4.002	0	1	0	0	4.004	0	1	0	0	4.002	0	1	0	0	4.001	0	1	0
R_2dhHVuPyWX56vIc	Default Response Set	7/8/2016 20:28	7/8/2016 20:30	1	0	57825973	1	1	0	0	4.001	0	1	0	0	4.006	0	1	0	0	4	0	1	0	0	4.001	0	1	0	0	4.001	0	1	0	0	4.002	0	1	0	0	4	0	1	0	0	4.001	0	1	0
R_2CWI1fJqKGfsVup	Default Response Set	7/8/2016 20:26	7/8/2016 20:30	1	0	28661364	1	1	0	0	4.008	0	1	0	0	4.006	0	1	0	0	4.006	0	1	0	0	4.01	0	1	0	0	4.009	0	1	0	0	4.005	0	1	0	0	4.01	0	1	0	0	4.009	0	1	0
R_22Reo8dFI2BvkW0	Default Response Set	7/8/2016 20:25	7/8/2016 20:30	1	0	87109884	1	1	0	0	4.001	0	1	0	0	4.003	0	1	0	0	4.001	0	1	0	0	4	0	1	0	0	4.002	0	1	0	0	4.005	0	1	0	0	4.001	0	1	0	0	4.004	0	1	0
R_3G9h6g6psaLaN66	Default Response Set	7/8/2016 20:28	7/8/2016 20:30	1	0	70542170	1	1	0	0	4.003	0	1	0	0	4.006	0	1	0	0	4.002	0	1	0	0	4.007	0	1	0	0	4.002	0	1	0	0	4.003	0	1	0	0	4.008	0	1	0	0	4.005	0	1	0
R_10ITgGGJj6vLBJv	Default Response Set	7/8/2016 20:28	7/8/2016 20:30	1	0	27000607	1	1	0	0	4.001	0	1	0	0	4.004	0	1	0	0	4.001	0	1	0	0	4.001	0	1	0	0	4.001	0	1	0	0	4.001	0	1	0	0	4	0	1	0	0	4	0	1	0
R_9MONsZw2qDEcRA5	Default Response Set	7/8/2016 20:27	7/8/2016 20:30	1	0	80644113	1	1
R_2y7oOf3izqhdkaN	Default Response Set	7/8/2016 20:27	7/8/2016 20:30	1	0	17796238	1	1	0	0	4.012	0	1	0	0	4.013	0	1	0	0	4.011	0	1	0	0	4.011	0	1	0	0	4.014	0	1	0	0	4.015	0	1	0	0	4.008	0	1	0	0	4.015	0	1	0
R_WdnBS6o7dNaTzGh	Default Response Set	7/8/2016 20:27	7/8/2016 20:30	1	0	61817822	1	1	0	0	4.001	0	1	0	0	4.002	0	1	0	0	4.001	0	1	0	0	4.001	0	1	0	0	4.001	0	1	0	0	4.003	0	1	0	0	4.001	0	1	0	0	4.001	0	1	0
R_25yCed1RmS9culf	Default Response Set	7/8/2016 20:27	7/8/2016 20:30	1	0	24331103	1	1
R_3EydygE2RKhdpOY	Default Response Set	7/8/2016 20:27	7/8/2016 20:30	1	0	51618622	1	1	0	0	4.003	0	1	1.031	3.948	4.005	2	1	0	0	4.003	0	1	0	0	4.002	0	1	0	0	4.002	0	1	0	0	4.005	0	1	0	0	4.004	0	1	0	0	4.002	0	1	0
R_1N3WmDMXqoiO6pd	Default Response Set	7/8/2016 20:28	7/8/2016 20:30	1	0	92964971	1	1
R_2SxhZPaEvvqKArS	Default Response Set	7/8/2016 20:28	7/8/2016 20:30	1	0	78062193	1	1
R_78R6OgzLvjzOJWh	Default Response Set	7/8/2016 20:28	7/8/2016 20:30	1	0	95240413	1	1
R_0IzQ00UZkFX6OM9	Default Response Set	7/8/2016 20:29	7/8/2016 20:30	1	0	57234772	1	1	0	0	4.006	0	1	0	0	4.003	0	1	0	0	4.002	0	1	0	0	4.003	0	1	0	0	4.002	0	1	0	0	4.006	0	1	0	0	4.003	0	1	0	0	4.009	0	1	0
R_27QmZgSSgD8ThqW	Default Response Set	7/8/2016 20:28	7/8/2016 20:30	1	0	38460771	1	1
R_3gUvi9srG1Ehg8u	Default Response Set	7/8/2016 20:28	7/8/2016 20:30	1	0	37647456	1	1	0	0	4.002	0	1	0	0	4.002	0	1	0	0	4.002	0	1	0	0	4.001	0	1	0	0	4.001	0	1	0	0	4.002	0	1	0	0	4.001	0	1	0	0	4.001	0	1	0
R_Z8NFmBc0o4W1ccx	Default Response Set	7/8/2016 20:28	7/8/2016 20:30	1	0	10251533	1	1
R_31tiBKQzKU0JRLC	Default Response Set	7/8/2016 20:28	7/8/2016 20:30	1	0	50509339	1	1
R_3EGU85NmCtvDJtT	Default Response Set	7/8/2016 20:28	7/8/2016 20:30	1	0	68598312	1	1	0	0	4.003	0	1	0	0	4.006	0	1	0	0	4.005	0	1	0	0	4.001	0	1	0	0	4.003	0	1	0	0	4.005	0	1	0	0	4.006	0	1	0	0	4.005	0	1	0
R_OGXvD4iZ3C8ndEB	Default Response Set	7/8/2016 20:29	7/8/2016 20:30	1	0	61852979	1	1
R_295HPy4rXJ5QhHn	Default Response Set	7/8/2016 20:28	7/8/2016 20:30	1	0	14036222	1	1
R_3NKgp9WzUVxxjUR	Default Response Set	7/8/2016 20:28	7/8/2016 20:30	1	0	50292706	1	1	0	0	3.053	0	1	1.09	3.913	4.001	5	1	0	0	4.001	0	1	0	0	5.159	0	1	0	0	4.001	0	1	0	0	3.091	0	1	0	0	2.306	0	1	2.843	2.843	3.071	1	1	0.502
R_3nGI7Mc0pBFH0lf	Default Response Set	7/8/2016 20:28	7/8/2016 20:31	1	0	79450306	1	1
R_736TqLiKIP2IRBD	Default Response Set	7/8/2016 20:29	7/8/2016 20:31	1	0	53060918	1	1
R_2wulO5SxGNB1WQj	Default Response Set	7/8/2016 20:28	7/8/2016 20:31	1	0	19354621	1	1	0	0	4.268	0	1	0	0	4.005	0	1	0	0	4.025	0	1	0	0	4.006	0	1	0	0	4.004	0	1	0	0	4.002	0	1	0	0	4.004	0	1	0	0	4.427	0	1	0
R_1CqjEICeUL7TJq4	Default Response Set	7/8/2016 20:28	7/8/2016 20:31	1	0	72414018	1	1	0	0	4.216	0	1	0	0	4.165	0	1	0	0	4.143	0	1	0	0	4.136	0	1	0	0	4.965	0	1	0	0	4.129	0	1	0	0	4.153	0	1	0	0	4.166	0	1	0
R_31pASyfr9GV9VD8	Default Response Set	7/8/2016 20:27	7/8/2016 20:31	1	0	44681122	1	1	0	0	4.043	0	1	0	0	4.345	0	1	0	0	4.154	0	1	0	0	4.041	0	1	0	0	4.286	0	1	0	0	4.085	0	1	0	0	4.355	0	1	0	0	4.116	0	1	0
R_31ibxHqbsaXzELX	Default Response Set	7/8/2016 20:27	7/8/2016 20:31	1	0	70701672	1	1	0	0	5.494	0	1	0	0	4.25	0	1	0	0	4.302	0	1	0	0	4.506	0	1	0	0	4.031	0	1	0	0	4.596	0	1	0	0	4.215	0	1	0	0	4.955	0	1	0
R_1gRCZu3931KPg6P	Default Response Set	7/8/2016 20:29	7/8/2016 20:31	1	0	49380807	1	1	0	0	4.003	0	1	0	0	4.003	0	1	0	0	4.003	0	1	0	0	4.001	0	1	0	0	4.002	0	1	0	0	4.004	0	1	0	0	4.002	0	1	0	0	4.002	0	1	0
R_30jEK6ka3YFS15T	Default Response Set	7/8/2016 20:28	7/8/2016 20:31	1	0	34039833	1	1
R_1QK4euKBQZw04jE	Default Response Set	7/8/2016 20:26	7/8/2016 20:31	1	0	85346904	1	1
R_23ZUIlQIf4ZAFwJ	Default Response Set	7/8/2016 20:29	7/8/2016 20:31	1	0	17567089	1	1
R_3saAA44LTSJBrlx	Default Response Set	7/8/2016 20:29	7/8/2016 20:31	1	0	29538089	1	1	0	0	4.005	0	1	0	0	4.003	0	1	0	0	4.002	0	1	0	0	4.002	0	1	0	0	4.003	0	1	0	0	4.003	0	1	0	0	4.003	0	1	0	0	4.002	0	1	0
R_3hcGm9AQ3XdL1H8	Default Response Set	7/8/2016 20:29	7/8/2016 20:31	1	0	60237556	1	1
R_sMWG71ot6Qrt5Nn	Default Response Set	7/8/2016 20:27	7/8/2016 20:31	1	0	63921750	1	1
R_vwMRPZADFQzHdFn	Default Response Set	7/8/2016 20:30	7/8/2016 20:31	1	0	13233364	1	1	0	0	4.046	0	1	0	0	4.079	0	1	0	0	4.254	0	1	0	0	4.071	0	1	0	0	4.079	0	1	0	0	4.102	0	1	0	0	4.297	0	1	0	0	4.101	0	1	0
R_vuDdNHtNN5Smq0p	Default Response Set	7/8/2016 20:28	7/8/2016 20:31	1	0	71746750	1	1
R_1BXT2R2LqXfszrK	Default Response Set	7/8/2016 20:30	7/8/2016 20:31	1	0	63546121	1	1
R_3BOB5fDwawfyMq9	Default Response Set	7/8/2016 20:29	7/8/2016 20:32	1	0	73230749	1	1	0	0	4.005	0	1	0	0	4.013	0	1	0	0	4.006	0	1	0	0	4.006	0	1	0	0	4.009	0	1	0	0	4.006	0	1	0	0	4.006	0	1	0	0	4.007	0	1	0
R_2Xii5BDlvBqyKV5	Default Response Set	7/8/2016 20:30	7/8/2016 20:32	1	0	35351651	1	1
R_2dLSp2ApXowUh2M	Default Response Set	7/8/2016 20:30	7/8/2016 20:32	1	0	21687105	1	1	0	0	4.08	0	1	0	0	4.081	0	1	0	0	4.065	0	1	0	0	4.129	0	1	0	0	4.074	0	1	0	0	4.024	0	1	0	0	4.004	0	1	0	0	4.087	0	1	0
R_PLPFvjXUouWL5fP	Default Response Set	7/8/2016 20:30	7/8/2016 20:32	1	0	49003470	1	1
R_5p3biPWadya5pyV	Default Response Set	7/8/2016 20:30	7/8/2016 20:32	1	0	83714343	1	1	0	0	4.168	0	1	0	0	4.191	0	1	0	0	4.185	0	1	0	0	4.124	0	1	0	0	4.168	0	1	0	0	4.169	0	1	0	0	4.163	0	1	0	0	4.167	0	1	0
R_27kcNxqBLcRea17	Default Response Set	7/8/2016 20:28	7/8/2016 20:32	1	0	56804572	1	1	0	0	4.006	0	1	0	0	4.008	0	1	1.905	1.905	4.002	1	1	0	0	4.007	0	1	0	0	4.005	0	1	0.836	1.773	4.006	2	1	0	0	4.007	0	1	1.369	1.369	4.005	1	1	0
R_2wKpq8ajcNPnsGt	Default Response Set	7/8/2016 20:30	7/8/2016 20:32	1	0	52064401	1	1	0	0	4.014	0	1	0	0	4.018	0	1	0	0	4.004	0	1	0	0	4.007	0	1	0	0	4.015	0	1	0	0	4.002	0	1	0	0	4.012	0	1	0	0	4.003	0	1	0
R_tWBeXHF4HRfoljj	Default Response Set	7/8/2016 20:30	7/8/2016 20:32	1	0	39093633	1	1	0	0	4.002	0	1	0	0	4	0	1	0	0	4.001	0	1	0	0	3.99	0	1	0	0	4.003	0	1	0	0	4.005	0	1	0	0	4.011	0	1	0	0	4.014	0	1	0
R_50kQIYFvAaaAmWJ	Default Response Set	7/8/2016 20:27	7/8/2016 20:32	1	0	64401645	1	1
R_1kHVp0yxVeArEVm	Default Response Set	7/8/2016 20:30	7/8/2016 20:32	1	0	68814543	1	1	0	0	4.009	0	1	0	0	4.007	0	1	0	0	4.008	0	1	0	0	4.009	0	1	0	0	4.005	0	1	0	0	4.006	0	1	0	0	4.007	0	1	0	0	4.006	0	1	0
R_3IaxvzBB5NMNZ3m	Default Response Set	7/8/2016 20:30	7/8/2016 20:32	1	0	30487780	1	1	3.804	3.804	4.297	1	1	2.17	2.17	4.276	1	1	0	0	4.205	0	1	0	0	4.176	0	1	0	0	4.193	0	1	0	0	4.188	0	1	0	0	4.156	0	1	0	0	4.21	0	1	0
R_2aKsqD7057P8Jqo	Default Response Set	7/8/2016 20:31	7/8/2016 20:32	1	0	66994042	1	1
R_2Cvn5yVWI1sZOc8	Default Response Set	7/8/2016 20:29	7/8/2016 20:32	1	0	29986172	1	1
R_1oEY0XQEijFfTmx	Default Response Set	7/8/2016 20:28	7/8/2016 20:32	1	0	14871804	1	1
R_31TRjeoBSihVgIl	Default Response Set	7/8/2016 20:30	7/8/2016 20:33	1	0	7937128	1	1
R_31AayJtCmAlAvxx	Default Response Set	7/8/2016 20:30	7/8/2016 20:33	1	0	80120157	1	1	0	0	4.08	0	1	0	0	4.087	0	1	0	0	4.079	0	1	0	0	4.078	0	1	0	0	4.082	0	1	0	0	4.078	0	1	0	0	4.082	0	1	0	0	4.079	0	1	0
R_787d4Vzh0xhXGp3	Default Response Set	7/8/2016 20:31	7/8/2016 20:33	1	0	94801704	1	1
R_1nVelxsLZe6Kp0B	Default Response Set	7/8/2016 20:31	7/8/2016 20:33	1	0	34868739	1	1
R_3KTQ2QlBOe7C2ap	Default Response Set	7/8/2016 20:31	7/8/2016 20:33	1	0	25533876	1	1
R_2R3bn7Yu2dF2WsC	Default Response Set	7/8/2016 20:31	7/8/2016 20:33	1	0	83906631	1	1	0	0	4.014	0	1	0	0	4.012	0	1	0	0	4.009	0	1	0	0	4.003	0	1	0	0	4.007	0	1	0	0	4.011	0	1	0	0	4.01	0	1	0	0	4.01	0	1	0
R_3elscdTb1nW7pIs	Default Response Set	7/8/2016 20:31	7/8/2016 20:33	1	0	51654216	1	1
R_1mERdGzyiNRMLE6	Default Response Set	7/8/2016 20:32	7/8/2016 20:33	1	0	68730037	1	1	0	0	4.004	0	1	0	0	4.008	0	1	0	0	4.006	0	1	0	0	4.002	0	1	0	0	4.002	0	1	0	0	4.004	0	1	0	0	4.002	0	1	0	0	4.006	0	1	0
R_1ik8CrmPLauEOXp	Default Response Set	7/8/2016 20:30	7/8/2016 20:33	1	0	82242317	1	1
R_vUiALv2Tg3BR85P	Default Response Set	7/8/2016 20:31	7/8/2016 20:33	1	0	79101773	1	1	0	0	4.114	0	1	0	0	4.102	0	1	0	0	4.097	0	1	0	0	4.143	0	1	0	0	4.186	0	1	0	0	4.462	0	1	0	0	4.134	0	1	0	0	4.188	0	1	0
R_8uXbmMi0ifsgPnj	Default Response Set	7/8/2016 20:31	7/8/2016 20:33	1	0	15024295	1	1
R_8iSBsfGNqLaCHp7	Default Response Set	7/8/2016 20:30	7/8/2016 20:33	1	0	78785680	1	1	0	0	4.012	0	1	0	0	4.011	0	1	0	0	4.007	0	1	0	0	4.003	0	1	0	0	4.017	0	1	0	0	4.036	0	1	0	0	4.006	0	1	0	0	4.005	0	1	0
R_1GhzFwYqTtuyRDr	Default Response Set	7/8/2016 20:32	7/8/2016 20:33	1	0	97095751	1	1
R_ezY9A5pumtZgm7n	Default Response Set	7/8/2016 20:30	7/8/2016 20:33	1	0	36939821	1	1	0	0	4.011	0	1	0	0	4.003	0	1	0	0	4.024	0	1	0	0	4.02	0	1	0	0	4.006	0	1	0	0	4.017	0	1	0	0	4.013	0	1	0	0	4.02	0	1	0
R_21yne6SfhhCpFYc	Default Response Set	7/8/2016 20:31	7/8/2016 20:33	1	0	62850237	1	1
R_1HjFWEZ2rodx0xA	Default Response Set	7/8/2016 20:31	7/8/2016 20:33	1	0	65532700	1	1	0	0	4.002	0	1	0	0	4	0	1	0	0	4	0	1	0	0	4	0	1	0	0	4.001	0	1	0	0	4.001	0	1	0	0	4	0	1	0	0	4	0	1	0
R_tGRdOGBZ2n4lHkl	Default Response Set	7/8/2016 20:32	7/8/2016 20:33	1	0	23021818	1	1	0	0	4.001	0	1	0	0	4.004	0	1	0	0	4.001	0	1	0	0	4.001	0	1	0	0	4.001	0	1	0	0	4.002	0	1	0	0	4.001	0	1	0	0	4.001	0	1	0
R_24hKcvxZx73xw95	Default Response Set	7/8/2016 20:31	7/8/2016 20:33	1	0	10333529	1	1
R_1Gx1XqCWZhiraPr	Default Response Set	7/8/2016 20:31	7/8/2016 20:34	1	0	54377035	1	1	0	0	4.001	0	1	0.269	0.269	4.014	1	1	0	0	4.012	0	1	0	0	4.01	0	1	0	0	4.006	0	1	0	0	4.031	0	1	0	0	4.019	0	1	0	0	4.003	0	1	0
R_1H7vehaRpNp84yj	Default Response Set	7/8/2016 20:32	7/8/2016 20:34	1	0	55361878	1	1
R_1rvjEDpL7XfTkvY	Default Response Set	7/8/2016 20:32	7/8/2016 20:34	1	0	22430714	1	1
R_3mfuIgqsvJJnJFP	Default Response Set	7/8/2016 20:32	7/8/2016 20:34	1	0	23217267	1	1
R_2ahOj49weaw0wo1	Default Response Set	7/8/2016 20:32	7/8/2016 20:34	1	0	515439	1	1	0	0	4.003	0	1	0	0	4.006	0	1	0	0	4.005	0	1	0	0	4.002	0	1	0	0	4.003	0	1	0	0	4.005	0	1	0	0	4.002	0	1	0	0	4.002	0	1	0
R_O72BELkVqWxlLa1	Default Response Set	7/8/2016 20:30	7/8/2016 20:34	1	0	71241864	1	1	0	0	4.005	0	1	0	0	4.003	0	1	0	0	4.002	0	1	0	0	4.002	0	1	0	0	4.004	0	1	0	0	4.002	0	1	0	0	4.002	0	1	0	0	4.003	0	1	0
R_3O6or1T5k31afPQ	Default Response Set	7/8/2016 20:32	7/8/2016 20:34	1	0	88179965	1	1	0	0	4.001	0	1	0	0	4.001	0	1	0	0	4.001	0	1	0	0	4	0	1	0	0	4.001	0	1	0	0	4.002	0	1	0	0	4.002	0	1	0	0	4.001	0	1	0
R_3gXYiLS4twjGUAA	Default Response Set	7/8/2016 20:31	7/8/2016 20:34	1	0	29415721	1	1	0	0	4.006	0	1	0	0	4.007	0	1	0	0	4.006	0	1	0	0	4.005	0	1	0	0	4.002	0	1	0	0	4.007	0	1	0	0	4.006	0	1	0	0	4.005	0	1	0
R_XuEN2Tcw9tXyHXr	Default Response Set	7/8/2016 20:29	7/8/2016 20:34	1	0	45874951	1	1	0	0	4.005	0	1	0	0	4.015	0	1	0	0	4.017	0	1	0	0	4.24	0	1	0	0	4	0	1	0	0	4.003	0	1	0	0	4.002	0	1	0	0	4.925	0	1	0
R_WxSCU41brHhukoN	Default Response Set	7/8/2016 20:30	7/8/2016 20:34	1	0	615480	1	1
R_bgbhLfWc8P1qYDf	Default Response Set	7/8/2016 20:32	7/8/2016 20:34	1	0	58721857	1	1	0	0	4.011	0	1	0	0	4.009	0	1	0	0	4.311	0	1	0	0	4.265	0	1	0	0	4.338	0	1	0	0	4.199	0	1	0	0	4.069	0	1	0	0	4.222	0	1	0
R_30pNkeaUsFiomfd	Default Response Set	7/8/2016 20:29	7/8/2016 20:34	1	0	38660143	1	1	0	0	4.147	0	1	0	0	4.096	0	1	0	0	4.129	0	1	0	0	4.18	0	1	0	0	4.098	0	1	0	0	4.102	0	1	0	0	4.219	0	1	0	0	4.117	0	1	0
R_2wEu5AG8hteIBPo	Default Response Set	7/8/2016 20:32	7/8/2016 20:34	1	0	97789958	1	1
R_2cyEErwtC7O3jMZ	Default Response Set	7/8/2016 20:32	7/8/2016 20:34	1	0	46327494	1	1
R_qKtevTO5A7pYcfL	Default Response Set	7/8/2016 20:32	7/8/2016 20:34	1	0	4447390	1	1
R_3rZ2jr1UfMOV0Hf	Default Response Set	7/8/2016 20:27	7/8/2016 20:34	1	0	19556185	1	1
R_3qCZAjeTYkdITvT	Default Response Set	7/8/2016 20:31	7/8/2016 20:34	1	0	60311718	1	1	0	0	4.002	0	1	0	0	4.001	0	1	0	0	4.002	0	1	0	0	4.001	0	1	0	0	4.006	0	1	0	0	4.001	0	1	0	0	4.009	0	1	0	0	4.001	0	1	0
R_1Cjx51AzbPLqFRE	Default Response Set	7/8/2016 20:31	7/8/2016 20:34	1	0	53562570	1	1
R_28RLa6SALyU2XXp	Default Response Set	7/8/2016 20:32	7/8/2016 20:35	1	0	85703997	1	1	0	0	4.079	0	1	0	0	4.073	0	1	3.164	3.164	4.09	1	1	0	0	4.1	0	1	0	0	4.166	0	1	0	0	4.107	0	1	0	0	4.077	0	1	0	0	4.149	0	1	0
R_Qn2jIZIk9czslNf	Default Response Set	7/8/2016 20:33	7/8/2016 20:35	1	0	30816723	1	1	0	0	4.008	0	1	0	0	4.007	0	1	0	0	4.011	0	1	0	0	4.007	0	1	0	0	4.006	0	1	0	0	4.006	0	1	0	0	4.007	0	1	0	0	4.004	0	1	0
R_p9SHC1IgOixLAZz	Default Response Set	7/8/2016 20:33	7/8/2016 20:35	1	0	71158194	1	1	0	0	4.199	0	1	0	0	4.216	0	1	0	0	4.172	0	1	0	0	4.141	0	1	0	0	4.145	0	1	0	0	4.156	0	1	0	0	4.129	0	1	0	0	4.448	0	1	0
R_2WIPtLQmZD9atwV	Default Response Set	7/8/2016 20:33	7/8/2016 20:35	1	0	43624652	1	1
R_11i8246gaeOMOD0	Default Response Set	7/8/2016 20:32	7/8/2016 20:35	1	0	65607514	1	1
R_xr1dubvyyBrpQjv	Default Response Set	7/8/2016 20:34	7/8/2016 20:35	1	0	80403577	1	1
R_2e9X7cx8B6be9YS	Default Response Set	7/8/2016 20:32	7/8/2016 20:35	1	0	2064225	1	1	2.47	2.47	4.145	1	1	0	0	4.114	0	1	0	0	4.11	0	1	0	0	4.091	0	1	3.724	3.724	4.111	1	1	0	0	4.114	0	1	0	0	4.091	0	1	0	0	4.171	0	1	0
R_1jVcmKASRgQifuO	Default Response Set	7/8/2016 20:33	7/8/2016 20:35	1	0	67907823	1	1	1.326	1.326	4.101	1	1	0	0	4.122	0	1	0	0	4.1	0	1	0	0	4.243	0	1	0	0	4.114	0	1	0	0	4.099	0	1	0	0	4.108	0	1	0	0	4.103	0	1	0
R_3pmCi68BizfRDaB	Default Response Set	7/8/2016 20:33	7/8/2016 20:35	1	0	19957670	1	1	0	0	4.001	0	1	0	0	4.003	0	1	0	0	4	0	1	0	0	4.001	0	1	0	0	4.001	0	1	0	0	4.003	0	1	0	0	4.001	0	1	0	0	4.001	0	1	0
R_2vbS7q9xDDErTPG	Default Response Set	7/8/2016 20:28	7/8/2016 20:35	1	0	73986038	1	1	0	0	4.003	0	1	0	0	4.001	0	1	0	0	4.002	0	1	0	0	4.002	0	1	0	0	4	0	1	0	0	4.001	0	1	0	0	4	0	1	0	0	4.001	0	1	0
R_1gG6T2KoiP7dHCu	Default Response Set	7/8/2016 20:32	7/8/2016 20:36	1	0	59721821	1	1
R_2Yg16M0rtqTYl8c	Default Response Set	7/8/2016 20:33	7/8/2016 20:36	1	0	22584436	1	1	0	0	4.002	0	1	0	0	4.001	0	1	0	0	4.007	0	1	0	0	4.004	0	1	0	0	4.004	0	1	0	0	4.005	0	1	0	0	4.004	0	1	0	0	4.007	0	1	0
R_2QRqH2zfqMKT2qd	Default Response Set	7/8/2016 20:34	7/8/2016 20:36	1	0	17545444	1	1
R_3KK2HTSKiKR0sFj	Default Response Set	7/8/2016 20:34	7/8/2016 20:36	1	0	98064911	1	1	0	0	4.105	0	1	0	0	4.109	0	1	0	0	4.095	0	1	0	0	4.112	0	1	0	0	4.138	0	1	0	0	4.115	0	1	0	0	4.09	0	1	0	0	4.101	0	1	0
R_3OlGBqgTq5QMaja	Default Response Set	7/8/2016 20:33	7/8/2016 20:36	1	0	88720386	1	1
R_UsFdVWlyxicH0J3	Default Response Set	7/8/2016 20:33	7/8/2016 20:36	1	0	58096890	1	1
R_1KmakC2e8bCjVuP	Default Response Set	7/8/2016 20:34	7/8/2016 20:36	1	0	31829205	1	1
R_2rZWcU1bNwySf5W	Default Response Set	7/8/2016 20:32	7/8/2016 20:36	1	0	657737	1	1	0	0	4.002	0	1	0	0	4.002	0	1	0	0	4.002	0	1	0	0	4.001	0	1	0	0	4.002	0	1	0	0	4.002	0	1	0	0	4	0	1	0	0	4.001	0	1	0
R_2znZbzXkh5xfL8W	Default Response Set	7/8/2016 20:34	7/8/2016 20:36	1	0	89097848	1	1
R_2rvCRbvnvsMIJA7	Default Response Set	7/8/2016 20:33	7/8/2016 20:36	1	0	65130845	1	1	0	0	4.002	0	1	0	0	4.011	0	1	0	0	4.004	0	1	0	0	4	0	1	0	0	4.002	0	1	0	0	4.004	0	1	0	0	4.002	0	1	0	0	4.088	0	1	0
R_Wrr4m3xykQWdm13	Default Response Set	7/8/2016 20:34	7/8/2016 20:36	1	0	92850382	1	1	0	0	4.004	0	1	0	0	4.006	0	1	0	0	4.003	0	1	0	0	4.007	0	1	0	0	4.016	0	1	0	0	4.017	0	1	0	0	4.005	0	1	0	0	4.003	0	1	0
R_2ay7VlkTnR1u1qC	Default Response Set	7/8/2016 20:34	7/8/2016 20:37	1	0	32073570	1	1
R_3M3QpVClcbtEqTD	Default Response Set	7/8/2016 20:30	7/8/2016 20:37	1	0	17982565	1	1
R_2TovgvKi5oP0Xbo	Default Response Set	7/8/2016 20:35	7/8/2016 20:37	1	0	19336063	1	1	0	0	4.004	0	1	0	0	4.002	0	1	0	0	4.004	0	1	0	0	4.002	0	1	0	0	4.004	0	1	0	0	4.005	0	1	0	0	4.004	0	1	0	0	4.001	0	1	0
R_88FjqIaaIkWGQb7	Default Response Set	7/8/2016 20:29	7/8/2016 20:37	1	0	92393947	1	1	0	0	4.012	0	1	0	0	4.008	0	1	0	0	4.011	0	1	0	0	4.006	0	1	0	0	4.006	0	1	0	0	4.004	0	1	0	0	4.013	0	1	0	0	4.004	0	1	0
R_21tV2aqbAN7AcYp	Default Response Set	7/8/2016 20:35	7/8/2016 20:37	1	0	33418720	1	1
R_ag8cxuPcR2AJ2mt	Default Response Set	7/8/2016 20:33	7/8/2016 20:37	1	0	8555477	1	1
R_1rD5e3MhhISpheq	Default Response Set	7/8/2016 20:36	7/8/2016 20:37	1	0	7046570	1	1	0	0	4.011	0	1	0	0	4.011	0	1	0	0	4.008	0	1	0	0	4.021	0	1	0	0	4.008	0	1	0	0	4.006	0	1	0	0	4.008	0	1	0	0	4.005	0	1	0
R_1PcQNN0paOJfO0R	Default Response Set	7/8/2016 20:36	7/8/2016 20:37	1	0	86790355	1	1
R_2zIwrAVivsHfh7I	Default Response Set	7/8/2016 20:36	7/8/2016 20:37	1	0	77269045	1	1
R_2PthS6ra80oWqGA	Default Response Set	7/8/2016 20:34	7/8/2016 20:37	1	0	90641201	1	1
R_1jwgPmbJSqPybVa	Default Response Set	7/8/2016 20:30	7/8/2016 20:37	1	0	22576115	1	1	0	0	4.001	0	1	0	0	4.934	0	1	0	0	4.999	0	1	0	0	4.001	0	1	0	0	4.001	0	1	0	0	4.001	0	1	0	0	4.001	0	1	0	0	4.001	0	1	0
R_2qF6dVoMTekKLRD	Default Response Set	7/8/2016 20:35	7/8/2016 20:38	1	0	45908324	1	1	0	0	4.003	0	1	0	0	4.005	0	1	0	0	4.003	0	1	0	0	4.001	0	1	0	0	4.002	0	1	0	0	4.004	0	1	0	0	4.003	0	1	0	0	4.003	0	1	0
R_25Y1NUkQbHpSXOE	Default Response Set	7/8/2016 20:35	7/8/2016 20:38	1	0	52604448	1	1
R_3iUBikY9ASJMaRV	Default Response Set	7/8/2016 20:35	7/8/2016 20:38	1	0	78301844	1	1
R_2e85F9v12iIFZrd	Default Response Set	7/8/2016 20:36	7/8/2016 20:38	1	0	79290178	1	1	3.41	3.41	4.006	1	1	0	0	4.006	0	1	0	0	4.003	0	1	0	0	4.006	0	1	0	0	4.002	0	1	0	0	4.004	0	1	0	0	4.005	0	1	0	0	4.007	0	1	0
R_ZdA8WILVe0K3K3n	Default Response Set	7/8/2016 20:36	7/8/2016 20:38	1	0	59181452	1	1	0	0	4.006	0	1	0	0	4.003	0	1	0	0	4.013	0	1	0	0	0	0	1	0	0	4.01	0	1	0	0	4.006	0	1	0	0	4.007	0	1	0	0	4.003	0	1	0
R_3NCxEnPYiBEwXEW	Default Response Set	7/8/2016 20:25	7/8/2016 20:38	1	0	57572135	1	1	0	0	4.002	0	1	0	0	4.003	0	1	0	0	4.002	0	1	0	0	4.001	0	1	0	0	4.001	0	1	0	0	4.001	0	1	0	0	4.001	0	1	0	0	4.001	0	1	0
R_1IilZgFiQMjv6mL	Default Response Set	7/8/2016 20:37	7/8/2016 20:38	1	0	12220110	1	1	0	0	4.006	0	1	0	0	4.001	0	1	0	0	4.005	0	1	0	0	4.008	0	1	0	0	4.006	0	1	0	0	4.017	0	1	0	0	4.012	0	1	0	0	4.013	0	1	0
R_24utctHLP4kaGI5	Default Response Set	7/8/2016 20:36	7/8/2016 20:38	1	0	91326421	1	1
R_2aY4j5SqbbrMvdd	Default Response Set	7/8/2016 20:36	7/8/2016 20:38	1	0	56529808	1	1
R_3mWbgqffgF9ZiJr	Default Response Set	7/8/2016 20:37	7/8/2016 20:38	1	0	32374071	1	1
R_1QrNeWYAGPRits2	Default Response Set	7/8/2016 20:37	7/8/2016 20:39	1	0	18004576	1	1
R_3GoFrP27YFfbueg	Default Response Set	7/8/2016 20:36	7/8/2016 20:39	1	0	86814211	1	1	0	0	4.962	0	1	0	0	4.001	0	1	0	0	4.001	0	1	0	0	4	0	1	0	0	4.001	0	1	0	0	4.001	0	1	0	0	4.003	0	1	0	0	4	0	1	0
R_ymQai62RuTnTdlL	Default Response Set	7/8/2016 20:36	7/8/2016 20:39	1	0	72516193	1	1
R_3g5yMourm3Iz4Rh	Default Response Set	7/8/2016 20:36	7/8/2016 20:39	1	0	44386861	1	1	0	0	4.004	0	1	0	0	4.004	0	1	0	0	4.003	0	1	0	0	4.002	0	1	0	0	4.005	0	1	0	0	4.006	0	1	0	0	4.003	0	1	0	0	4.002	0	1	0
R_2727DCCQX1blXTU	Default Response Set	7/8/2016 20:36	7/8/2016 20:39	1	0	93514338	1	1
R_2QR3uB0PDK6hlAJ	Default Response Set	7/8/2016 20:37	7/8/2016 20:39	1	0	82437824	1	1	0	0	4.005	0	1	0	0	4.004	0	1	0	0	4.004	0	1	0	0	4.004	0	1	0	0	4.004	0	1	0	0	4.005	0	1	0	0	4.003	0	1	0	0	4.003	0	1	0
R_30wmVylrQqNxjuk	Default Response Set	7/8/2016 20:37	7/8/2016 20:39	1	0	64009782	1	1
R_3qwgHzwA3jtgTjx	Default Response Set	7/8/2016 20:37	7/8/2016 20:39	1	0	56644358	1	1
R_DV4nMPrGANa0mLn	Default Response Set	7/8/2016 20:38	7/8/2016 20:39	1	0	51613619	1	1
R_0eyvcgyIMwBhDc5	Default Response Set	7/8/2016 20:37	7/8/2016 20:39	1	0	57538475	1	1	0	0	4.004	0	1	0	0	4.005	0	1	0	0	4.005	0	1	0	0	4.003	0	1	0	0	4.677	0	1	0	0	4.005	0	1	0	0	4.725	0	1	0	0	4.199	0	1	0
R_1pFntTchZqhplJb	Default Response Set	7/8/2016 20:32	7/8/2016 20:39	1	0	68292062	1	1
R_2B8QFNQqB6eJwHa	Default Response Set	7/8/2016 20:36	7/8/2016 20:39	1	0	4383804	1	1
R_ZxwUtNvnxivSul3	Default Response Set	7/8/2016 20:37	7/8/2016 20:40	1	0	20789975	1	1
R_1N9cIuIBsLJmvY7	Default Response Set	7/8/2016 20:36	7/8/2016 20:40	1	0	11104423	1	1	0	0	4.004	0	1	0	0	4.006	0	1	0	0	4.005	0	1	0	0	4.003	0	1	0	0	4.006	0	1	0	0	4.008	0	1	0	0	4.002	0	1	0	0	4.006	0	1	0
R_2ZIeQuxdBXaYrhO	Default Response Set	7/8/2016 20:38	7/8/2016 20:40	1	0	94561796	1	1
R_1LBDk9Fm4CrapM6	Default Response Set	7/8/2016 20:36	7/8/2016 20:40	1	0	28466357	1	1	2.026	2.026	4.006	1	1	1.46	1.46	4.015	1	1	0	0	4.012	0	1	0	0	4.014	0	1	2.509	2.509	4.013	1	1	0	0	4.017	0	1	0	0	4.018	0	1	0	0	4.03	0	1	0
R_3PvjqIytagXikvI	Default Response Set	7/8/2016 20:36	7/8/2016 20:40	1	0	34825185	1	1
R_3MtcDJrtDpuZ5qG	Default Response Set	7/8/2016 20:38	7/8/2016 20:40	1	0	3556630	1	1	0	0	4.352	0	1	0	0	4.117	0	1	0	0	4.339	0	1	0	0	4.296	0	1	0	0	4.175	0	1	0	0	4.202	0	1	0	0	4.184	0	1	0	0	4.523	0	1	0
R_3hxzM960XsU6VOa	Default Response Set	7/8/2016 20:38	7/8/2016 20:40	1	0	86587761	1	1
R_1fdVsmV1k6pLniy	Default Response Set	7/8/2016 20:38	7/8/2016 20:40	1	0	69072720	1	1	0	0	4.004	0	1	0	0	4.002	0	1	0	0	4.002	0	1	0	0	4.003	0	1	0	0	4.002	0	1	0	0	4.004	0	1	0	0	4.06	0	1	0	0	4.002	0	1	0
R_3Oen1fjsPEqQ8wH	Default Response Set	7/8/2016 20:38	7/8/2016 20:40	1	0	78515481	1	1	3.594	3.594	4.003	1	1	0	0	4.004	0	1	0	0	4.006	0	1	0	0	4.001	0	1	0	0	4.004	0	1	0	0	4.008	0	1	0	0	4.001	0	1	0	0	4.001	0	1	0
R_3mh6TRrShHNnEkQ	Default Response Set	7/8/2016 20:38	7/8/2016 20:40	1	0	14068620	1	1	0	0	4.003	0	1	0	0	4.002	0	1	0	0	4	0	1	0	0	4	0	1	0	0	4	0	1	0	0	4.002	0	1	0	0	4.001	0	1	0	0	4.001	0	1	0
R_Apn9NvLf0S5nYRP	Default Response Set	7/8/2016 20:38	7/8/2016 20:40	1	0	69306771	1	1
R_5p94698WSgbx9FX	Default Response Set	7/8/2016 20:39	7/8/2016 20:40	1	0	6198020	1	1
R_4JAVRcEscArWbUR	Default Response Set	7/8/2016 20:39	7/8/2016 20:40	1	0	64460455	1	1	0	0	4.004	0	1	0	0	4.001	0	1	0	0	4.005	0	1	0	0	4.005	0	1	0	0	4.009	0	1	0	0	4.001	0	1	0	0	4.003	0	1	0	0	4.01	0	1	0
R_2PsRrGDQDM6g11P	Default Response Set	7/8/2016 20:38	7/8/2016 20:41	1	0	57152449	1	1
R_31AC9QiKfdcaif7	Default Response Set	7/8/2016 20:39	7/8/2016 20:41	1	0	11370864	1	1	0	0	4.001	0	1	0	0	4.001	0	1	2.266	2.266	4.001	1	1	0	0	4.001	0	1	0	0	4.001	0	1	0	0	4.004	0	1	0	0	4.001	0	1	0	0	4.002	0	1	0
R_1fmiE9ycSGew1HA	Default Response Set	7/8/2016 20:39	7/8/2016 20:41	1	0	60985612	1	1	0	0	4.005	0	1	0	0	4.006	0	1	0	0	4.004	0	1	0	0	4.005	0	1	0	0	4.002	0	1	0	0	4.003	0	1	0	0	4.003	0	1	1.177	1.177	4.005	1	1	3.872
R_2wLbjHVZ5dgXic9	Default Response Set	7/8/2016 20:38	7/8/2016 20:41	1	0	99888025	1	1	0	0	4.003	0	1	0	0	4.001	0	1	0	0	4.004	0	1	0	0	4.004	0	1	0	0	4.002	0	1	0	0	4.004	0	1	0	0	4.085	0	1	0	0	4.001	0	1	0
R_SHjjCRFXmGdxpCN	Default Response Set	7/8/2016 20:38	7/8/2016 20:41	1	0	18564005	1	1
R_2VqGkdsfHG7oTPv	Default Response Set	7/8/2016 20:37	7/8/2016 20:41	1	0	52335810	1	1	0	0	7.612	0	1	0	0	4.074	0	1	0	0	4.639	0	1	0	0	4.171	0	1	0	0	4.871	0	1	0	0	4.655	0	1	0	0	4.507	0	1	0	0	4.319	0	1	0
R_1mQrYSZT1uFpv2s	Default Response Set	7/8/2016 20:37	7/8/2016 20:41	1	0	67999159	1	1	0	0	4.004	0	1	0	0	4.004	0	1	0	0	4.002	0	1	0	0	4.001	0	1	0	0	4.003	0	1	0	0	4.008	0	1	0	0	4.001	0	1	0	0	4.001	0	1	0
R_0pjjf7I8iKe2JoZ	Default Response Set	7/8/2016 20:38	7/8/2016 20:41	1	0	66964726	1	1	0	0	4.002	0	1	0	0	4.001	0	1	0	0	4.002	0	1	0	0	4.002	0	1	0	0	4.001	0	1	0	0	4.002	0	1	0	0	4	0	1	0	0	4.001	0	1	0
R_1poFAscC6S5IUvZ	Default Response Set	7/8/2016 20:39	7/8/2016 20:41	1	0	41833875	1	1
R_2sXqzZcepZTh0xb	Default Response Set	7/8/2016 20:38	7/8/2016 20:41	1	0	75791368	1	1	0	0	4.008	0	1	0	0	4.014	0	1	0	0	4.01	0	1	0	0	4.008	0	1	2.872	2.872	4.014	1	1	0	0	4.051	0	1	0	0	4.012	0	1	0	0	4.005	0	1	0
R_2uO5GEfGdmVxuqg	Default Response Set	7/8/2016 20:39	7/8/2016 20:41	1	0	59635098	1	1
R_2TF6eQzPDUvxZoW	Default Response Set	7/8/2016 20:40	7/8/2016 20:41	1	0	31454555	1	1
R_0dNGaoY9hXME2lj	Default Response Set	7/8/2016 20:39	7/8/2016 20:41	1	0	30009947	1	1	0	0	4.012	0	1	0	0	4.018	0	1	0	0	4.133	0	1	0	0	4.026	0	1	0	0	4.012	0	1	0	0	4.028	0	1	0	0	4.008	0	1	0	0	4.021	0	1	0
R_aXmI2q4PW6SqHIJ	Default Response Set	7/8/2016 20:38	7/8/2016 20:41	1	0	49341588	1	1	0	0	4.01	0	1	0	0	4.009	0	1	0	0	4.016	0	1	0	0	4.008	0	1	0	0	4.005	0	1	0	0	4.014	0	1	0	0	4.016	0	1	0	0	4.003	0	1	0
R_ylKs3RPBp0E3JTz	Default Response Set	7/8/2016 20:38	7/8/2016 20:42	1	0	87688499	1	1
R_3D2e8DJCAjznzHN	Default Response Set	7/8/2016 20:39	7/8/2016 20:42	1	0	99345675	1	1
R_31nFcgpeVF7jeLN	Default Response Set	7/8/2016 20:36	7/8/2016 20:42	1	0	32280842	1	1
R_OpX5d7LjKH1tM3f	Default Response Set	7/8/2016 20:40	7/8/2016 20:42	1	0	73788357	1	1	0	0	4.001	0	1	0	0	4.006	0	1	0	0	4.002	0	1	0	0	4.001	0	1	0	0	4.003	0	1	0	0	4.003	0	1	0	0	4	0	1	0	0	4.014	0	1	0
R_0ec1gjo6R59l2A9	Default Response Set	7/8/2016 20:39	7/8/2016 20:42	1	0	94412642	1	1
R_1laeh2O11iDiwvL	Default Response Set	7/8/2016 20:38	7/8/2016 20:42	1	0	64680371	1	1	0	0	4.136	0	1	0	0	4.14	0	1	0	0	4.145	0	1	0	0	4.139	0	1	0	0	4.154	0	1	0	0	4.152	0	1	0	0	4.141	0	1	0	0	4.127	0	1	0
R_2xzVvmiDxo0YkJF	Default Response Set	7/8/2016 20:39	7/8/2016 20:42	1	0	63374929	1	1	0	0	4.003	0	1	0	0	4.008	0	1	0	0	4.004	0	1	0	0	4.002	0	1	0	0	4.002	0	1	0	0	4.005	0	1	0	0	4.002	0	1	0	0	4.002	0	1	0
R_1DqFoZTx3w1qWyv	Default Response Set	7/8/2016 20:35	7/8/2016 20:42	1	0	19034835	1	1	0	0	4	0	1	0	0	4.002	0	1	0	0	4.002	0	1	0	0	4.002	0	1	0	0	4.001	0	1	0	0	4.001	0	1	0	0	4.002	0	1	0	0	4.003	0	1	0
R_2u7oCgOHHlPd2k9	Default Response Set	7/8/2016 20:41	7/8/2016 20:43	1	0	38680333	1	1	0	0	4.1	0	1	0	0	4.098	0	1	0	0	4.184	0	1	0	0	4.092	0	1	0	0	4.108	0	1	0	0	4.109	0	1	0	0	4.103	0	1	0	0	4.104	0	1	0
R_3RyBQplqIbaPbkn	Default Response Set	7/8/2016 20:41	7/8/2016 20:43	1	0	57625310	1	1
R_00wLJl1ku1VhbUJ	Default Response Set	7/8/2016 20:41	7/8/2016 20:43	1	0	94928753	1	1	0	0	4.147	0	1	0	0	4.165	0	1	0	0	4.353	0	1	0	0	4.178	0	1	0	0	4.16	0	1	0	0	4.166	0	1	0	0	4.126	0	1	0	0	4.241	0	1	0
R_1oHe4XuNj1HTVPi	Default Response Set	7/8/2016 20:41	7/8/2016 20:43	1	0	99935934	1	1
R_ZgHrEGtbUZVfnVL	Default Response Set	7/8/2016 20:40	7/8/2016 20:43	1	0	74017507	1	1
R_PXmh8XQNSystoqd	Default Response Set	7/8/2016 20:35	7/8/2016 20:43	1	0	24960862	1	1
R_3EB9kQtjJrzsTaC	Default Response Set	7/8/2016 20:41	7/8/2016 20:43	1	0	21279742	1	1	0	0	4.005	0	1	0	0	4.009	0	1	0	0	4.013	0	1	0	0	4.001	0	1	0	0	4.002	0	1	0	0	4.011	0	1	0	0	4.009	0	1	0	0	4.011	0	1	0
R_3TR3waWG0o48W1H	Default Response Set	7/8/2016 20:40	7/8/2016 20:43	1	0	76480923	1	1	1.032	1.032	4.095	1	1	0.728	0.728	4.211	1	1	1.525	1.525	4.088	1	1	0.714	0.714	4.095	1	1	0.554	0.554	4.081	1	1	0.727	0.727	4.08	1	1	0.213	0.213	4.087	1	1	0.381	0.381	4.1	1	1	1.259
R_wYqP4rNbtebNILn	Default Response Set	7/8/2016 20:40	7/8/2016 20:43	1	0	98330204	1	1
R_U9hCmo4NpROcgtH	Default Response Set	7/8/2016 20:39	7/8/2016 20:43	1	0	79186795	1	1	0	0	4.005	0	1	0	0	4.003	0	1	0	0	4.001	0	1	0	0	4.004	0	1	0	0	4.032	0	1	0	0	4.004	0	1	0	0	4.003	0	1	0	0	4.001	0	1	0
R_3PNbFcelRAfzaTF	Default Response Set	7/8/2016 20:42	7/8/2016 20:44	1	0	74607332	1	1
R_XFDAbNQAbXwZHln	Default Response Set	7/8/2016 20:37	7/8/2016 20:44	1	0	9891972	1	1	0	0	4.004	0	1	0	0	4.003	0	1	0	0	4.002	0	1	0	0	4.001	0	1	0	0	4.001	0	1	0	0	4.005	0	1	0	0	4.001	0	1	0	0	4.001	0	1	0
R_3saKvT9wVD3lFKj	Default Response Set	7/8/2016 20:41	7/8/2016 20:44	1	0	46229845	1	1
R_1OCXJECj5LfQd1F	Default Response Set	7/8/2016 20:44	7/8/2016 20:46	1	0	67406250	1	1	0	0	4.004	0	1	0	0	4.005	0	1	0	0	4.004	0	1	0	0	4.001	0	1	0	0	4.001	0	1	0	0	4.004	0	1	0	0	4.001	0	1	0	0	4.003	0	1	0
R_tPY3yiRVEP3oAlr	Default Response Set	7/8/2016 20:40	7/8/2016 20:47	1	0	11383955	1	1
R_C2j863UQQBjWf9D	Default Response Set	7/8/2016 20:44	7/8/2016 20:47	1	0	23652022	1	1	0	0	4.002	0	1	0	0	4.003	0	1	0	0	4.001	0	1	0	0	4.003	0	1	0	0	4.002	0	1	0	0	4.005	0	1	0	0	4.001	0	1	0	0	4.002	0	1	0
R_1OHM3TU0wvJlmmp	Default Response Set	7/8/2016 20:40	7/8/2016 20:51	1	0	27985292	1	1
R_270WFVTsXmulo5e	Default Response Set	7/8/2016 20:51	7/8/2016 20:54	1	0	83745817	1	1
R_3et0YlUfDBqVm8b	Default Response Set	7/8/2016 20:38	7/8/2016 20:55	1	0	87396359	1	1	0	0	4.124	0	1	0	0	4.14	0	1	0	0	4.174	0	1	0	0	4.107	0	1	0	0	4.118	0	1	0	0	4.102	0	1	0	0	4.122	0	1	0	0	4.114	0	1	0
R_1kZbHVncM0wPM32	Default Response Set	7/8/2016 20:50	7/8/2016 20:55	1	0	58141703	1	1	0	0	4.133	0	1	1.003	1.003	4.13	1	1	0	0	4.12	0	1	0	0	4.149	0	1	0	0	4.612	0	1	0	0	4.132	0	1	0	0	4.096	0	1	0	0	4.168	0	1	0
R_vMsOUfuvblFoIG5	Default Response Set	7/8/2016 20:54	7/8/2016 20:56	1	0	92565824	1	1
R_shAKDX4Y05JVlrb	Default Response Set	7/8/2016 20:37	7/8/2016 20:56	1	0	33758660	1	1
R_10Icc1Kmw7RDk6y	Default Response Set	7/8/2016 20:55	7/8/2016 20:57	1	0	15412662	1	1	0	0	4.001	0	1	0	0	4.003	0	1	0	0	4.001	0	1	0	0	4	0	1	0	0	4.001	0	1	0	0	4.002	0	1	0	0	4	0	1	0	0	4	0	1	0
R_2WTH1ATa0hXXaRd	Default Response Set	7/8/2016 20:55	7/8/2016 20:58	1	0	59163670	1	1	0	0	4.013	0	1	0	0	4.01	0	1	0	0	4.011	0	1	0	0	4.008	0	1	0	0	4.006	0	1	0	0	4.026	0	1	0	0	4.005	0	1	0	0	4.003	0	1	0
R_27yge4JicGMIDzI	Default Response Set	7/8/2016 20:57	7/8/2016 21:00	1	0	72677649	1	1
R_1jjm4J2IIncehQJ	Default Response Set	7/8/2016 21:01	7/8/2016 21:03	1	0	42867415	1	1	0	0	4.006	0	1	0	0	4.009	0	1	0	0	4.082	0	1	0	0	4.007	0	1	0	0	4.144	0	1	0	0	4.014	0	1	0	0	4.022	0	1	0	0	4.023	0	1	0
R_1j7b9u5D4Z6THRR	Default Response Set	7/8/2016 21:10	7/8/2016 21:12	1	0	51908559	1	1
R_27e7iIgggRqP82G	Default Response Set	7/8/2016 21:11	7/8/2016 21:13	1	0	19596871	1	1	0	0	4.191	0	1	0	0	4.143	0	1	0	0	4.14	0	1	0	0	4.132	0	1	0	0	4.126	0	1	0	0	4.127	0	1	0	0	4.171	0	1	0	0	4.213	0	1	0
R_1d6406eJgZpRgU2	Default Response Set	7/8/2016 21:12	7/8/2016 21:14	1	0	94628574	1	1
R_Q0lMEplSBGnoTrX	Default Response Set	7/8/2016 21:12	7/8/2016 21:15	1	0	91617348	1	1	0	0	4.002	0	1	0	0	4.001	0	1	0	0	4.002	0	1	0	0	4.004	0	1	0	0	4.001	0	1	0	0	4.003	0	1	0	0	4.002	0	1	0	0	4.001	0	1	0
R_Unf8LqYXsMjfhAt	Default Response Set	7/8/2016 21:13	7/8/2016 21:15	1	0	41171457	1	1
R_2fp5EQW1X1Mz3bd	Default Response Set	7/8/2016 21:14	7/8/2016 21:18	1	0	83048589	1	1
R_25TQiGgyUbXCUJe	Default Response Set	7/8/2016 21:18	7/8/2016 21:19	1	0	13648644	1	1	0	0	4.002	0	1	0	0	4.002	0	1	0	0	4.006	0	1	0	0	4.005	0	1	0	0	4.009	0	1	0	0	4.006	0	1	0	0	4.002	0	1	0	0	4.011	0	1	0
R_38ZxQyiPJMNdUBj	Default Response Set	7/8/2016 21:19	7/8/2016 21:22	1	0	91404502	1	1
R_2YWAhICzwJ44Vlr	Default Response Set	7/8/2016 21:22	7/8/2016 21:24	1	0	19961913	1	1	0	0	4.099	0	1	0	0	4.112	0	1	0	0	4.098	0	1	0	0	4.091	0	1	0	0	4.099	0	1	0	0	4.092	0	1	0	0	4.108	0	1	0	0	4.092	0	1	0
R_3sbKoDOf72UfOvD	Default Response Set	7/8/2016 21:22	7/8/2016 21:25	1	0	79628079	1	1
R_1jUt3wvQLZCYdjj	Default Response Set	7/8/2016 21:33	7/8/2016 21:41	1	0	9644866	1	1	0	0	4.174	0	1	0	0	4.119	0	1	0	0	4.142	0	1	0	0	4.157	0	1	0	0	4.172	0	1	0	0	4.309	0	1	0	0	4.22	0	1	0	0	4.287	0	1	0
[truncated: 74 more columns]
